# Supplementary material for: Recommendations for performing, interpreting and reporting hydrogen deuterium exchange mass spectrometry (HDX-MS) experiments
Source: Nat Methods. 2019 Jun 27;16(7):595–602. doi: 10.1038/s41592-019-0459-y (PMC6614034; doi:10.1038/s41592-019-0459-y)
Supplement: Supplementary file 1 — HDX summary table. A template spreadsheet for reporting critical HDX-MS information. [file 41592_2019_459_MOESM1_ESM.xlsx]

## Sheet: HDX Summary Table (Table S1)
TABLE S1
Data Set	Protein State 1	Protein State 2
HDX reaction details
HDX time course
HDX control samples
Back-exchange (mean / IQR)
# of Peptides
Sequence coverage
Average peptide length / Redundancy
Replicates (biological or technical)
Repeatability
Significant differences in HDX (delta HDX > X D)
TABLE S1 WITH EXEMPLARY HDX-MS DATA
Data Set	WILDTYPE	MUTANT
HDX reaction details	111.2 mM Na2HPO4, 44 mM citric acid, pDread = 5.530, 25 °C	111.2 mM Na2HPO4, 44 mM citric acid, pDread = 5.530, 25 °C
HDX time course (min)	0.25, 1, 10, 60, 480, 1440	0.25, 1, 10, 60, 480, 1440
HDX control samples	Maximally-labeled control (WT protein)	Maximally-labeled control (WT protein)
Back-exchange (mean / IQR)	42.70% / 13.9%
# of Peptides	77	77
Sequence coverage	0.906	0.908
Average peptide length / Redundancy	13.86 / 2.03	13.84 / 2.03
Replicates (biological or technical)	3 (technical)	3 (technical)
Repeatability	0.046 (average standard deviation)	0.0457 (average standard deviation)
Significant differences in HDX (delta HDX > X D)	0.246 D (99% CI)
