# Supplementary material for: Recommendations for performing, interpreting and reporting hydrogen deuterium exchange mass spectrometry (HDX-MS) experiments
Source: Nat Methods. 2019 Jun 27;16(7):595–602. doi: 10.1038/s41592-019-0459-y (PMC6614034; doi:10.1038/s41592-019-0459-y)
Supplement: Supplementary file 2 — HDX data table. Example 1 of data output for kinetics experiments, to be used as a template. [file 41592_2019_459_MOESM2_ESM.xlsx]

## Sheet: HDX Data Table (Table S2)
Protein state	Start	End	Sequence	Peptide mass (Da)	Retention time (min)	HDX time (min)	Uptake (D)	Uptake SD (D)		SUPPLEMENTARY TABLE 2: HDX DATA TABLE. EXAMPLE 1 OF DATA OUTPUT FOR KINETICS EXPERIMENTS, TO BE USED AS A TEMPLATE
mut	1	18	DAHKSEVAHRFKDLGEEN	2080.99	4.07674	0	0	0
mut	1	18	DAHKSEVAHRFKDLGEEN	2080.99	4.09629	0.25	1.71668	0.038406
mut	1	18	DAHKSEVAHRFKDLGEEN	2080.99	4.08583	1	2.11658	0.043263
mut	1	18	DAHKSEVAHRFKDLGEEN	2080.99	4.0685	10	2.484	0.021325
mut	1	18	DAHKSEVAHRFKDLGEEN	2080.99	4.07678	60	2.60962	0.025194
mut	1	18	DAHKSEVAHRFKDLGEEN	2080.99	4.06827	480	3.48464	0.029572
mut	1	18	DAHKSEVAHRFKDLGEEN	2080.99	4.08592	1440	4.42168	0.141013
mut	1	18	DAHKSEVAHRFKDLGEEN	2080.99	4.16679	MAX	6.4958	0.021276
wt	1	18	DAHKSEVAHRFKDLGEEN	2080.99	4.07674	0	0	0
wt	1	18	DAHKSEVAHRFKDLGEEN	2080.99	4.10971	0.25	1.72772	0.04643
wt	1	18	DAHKSEVAHRFKDLGEEN	2080.99	4.08992	1	2.08182	0.111312
wt	1	18	DAHKSEVAHRFKDLGEEN	2080.99	4.07047	10	2.45646	0.014444
wt	1	18	DAHKSEVAHRFKDLGEEN	2080.99	4.0685	60	2.6145	0.030046
wt	1	18	DAHKSEVAHRFKDLGEEN	2080.99	4.06964	480	3.49016	0.043281
wt	1	18	DAHKSEVAHRFKDLGEEN	2080.99	4.09845	1440	4.32758	0.04549
wt	1	18	DAHKSEVAHRFKDLGEEN	2080.99	4.16328	MAX	6.50098	0.037958
mut	1	24	DAHKSEVAHRFKDLGEENFKALVL	2752.43	5.92546	0	0	0
mut	1	24	DAHKSEVAHRFKDLGEENFKALVL	2752.43	6.06337	0.25	1.0517	0.01969
mut	1	24	DAHKSEVAHRFKDLGEENFKALVL	2752.43	6.05893	1	1.50486	0.033339
mut	1	24	DAHKSEVAHRFKDLGEENFKALVL	2752.43	6.04496	10	1.55724	0.059317
mut	1	24	DAHKSEVAHRFKDLGEENFKALVL	2752.43	6.04354	60	1.83423	0.082277
mut	1	24	DAHKSEVAHRFKDLGEENFKALVL	2752.43	6.03858	480	2.46106	0.075991
mut	1	24	DAHKSEVAHRFKDLGEENFKALVL	2752.43	6.08784	1440	3.20624	0.094784
mut	1	24	DAHKSEVAHRFKDLGEENFKALVL	2752.43	6.17286	MAX	11.3734	0.046926
wt	1	24	DAHKSEVAHRFKDLGEENFKALVL	2752.43	5.92546	0	0	0
wt	1	24	DAHKSEVAHRFKDLGEENFKALVL	2752.43	6.0707	0.25	1.06924	0.063075
wt	1	24	DAHKSEVAHRFKDLGEENFKALVL	2752.43	6.05801	1	1.42526	0.106257
wt	1	24	DAHKSEVAHRFKDLGEENFKALVL	2752.43	6.04583	10	1.59065	0.12778
wt	1	24	DAHKSEVAHRFKDLGEENFKALVL	2752.43	6.04034	60	1.75649	0.108248
wt	1	24	DAHKSEVAHRFKDLGEENFKALVL	2752.43	6.04561	480	2.50159	0.215154
wt	1	24	DAHKSEVAHRFKDLGEENFKALVL	2752.43	6.09301	1440	3.17544	0.144125
wt	1	24	DAHKSEVAHRFKDLGEENFKALVL	2752.43	6.17449	MAX	11.4623	0.045071
mut	31	42	LQQCPFEDHVKL	1455.72	5.89275	0	0	0
mut	31	42	LQQCPFEDHVKL	1455.72	5.98071	0.25	1.22616	0.012685
mut	31	42	LQQCPFEDHVKL	1455.72	5.97712	1	1.43792	0.019684
mut	31	42	LQQCPFEDHVKL	1455.72	5.96869	10	2.44966	0.033196
mut	31	42	LQQCPFEDHVKL	1455.72	5.96039	60	3.2085	0.035554
mut	31	42	LQQCPFEDHVKL	1455.72	5.96305	480	3.99771	0.023446
mut	31	42	LQQCPFEDHVKL	1455.72	6.00618	1440	4.23586	0.040817
mut	31	42	LQQCPFEDHVKL	1455.72	6.08149	MAX	4.47692	0.005701
wt	31	42	LQQCPFEDHVKL	1455.72	5.89275	0	0	0
wt	31	42	LQQCPFEDHVKL	1455.72	5.98925	0.25	1.20708	0.025302
wt	31	42	LQQCPFEDHVKL	1455.72	5.97105	1	1.3986	0.029936
wt	31	42	LQQCPFEDHVKL	1455.72	5.9605	10	2.43947	0.026299
wt	31	42	LQQCPFEDHVKL	1455.72	5.95852	60	3.15764	0.01597
wt	31	42	LQQCPFEDHVKL	1455.72	5.96793	480	3.99146	0.022353
wt	31	42	LQQCPFEDHVKL	1455.72	6.01187	1440	4.24253	0.024442
wt	31	42	LQQCPFEDHVKL	1455.72	6.08542	MAX	4.47416	0.024497
mut	25	48	IAFAQYLQQCPFEDHVKLVNEVTE	2820.38	7.24575	0	0	0
mut	25	48	IAFAQYLQQCPFEDHVKLVNEVTE	2820.38	7.33665	0.25	0.929984	0.014062
mut	25	48	IAFAQYLQQCPFEDHVKLVNEVTE	2820.38	7.3349	1	1.29965	0.029413
mut	25	48	IAFAQYLQQCPFEDHVKLVNEVTE	2820.38	7.30841	10	2.98647	0.080896
mut	25	48	IAFAQYLQQCPFEDHVKLVNEVTE	2820.38	7.31164	60	5.0046	0.020549
mut	25	48	IAFAQYLQQCPFEDHVKLVNEVTE	2820.38	7.31091	480	7.18626	0.066899
mut	25	48	IAFAQYLQQCPFEDHVKLVNEVTE	2820.38	7.3879	1440	8.38708	0.035299
mut	25	48	IAFAQYLQQCPFEDHVKLVNEVTE	2820.38	7.39657	MAX	13.8785	0.066716
wt	25	48	IAFAQYLQQCPFEDHVKLVNEVTE	2820.38	7.24575	0	0	0
wt	25	48	IAFAQYLQQCPFEDHVKLVNEVTE	2820.38	7.34744	0.25	0.904318	0.043042
wt	25	48	IAFAQYLQQCPFEDHVKLVNEVTE	2820.38	7.28627	1	1.30117	0.008931
wt	25	48	IAFAQYLQQCPFEDHVKLVNEVTE	2820.38	7.32263	10	3.02482	0.029795
wt	25	48	IAFAQYLQQCPFEDHVKLVNEVTE	2820.38	7.31738	60	4.88666	0.082213
wt	25	48	IAFAQYLQQCPFEDHVKLVNEVTE	2820.38	7.32484	480	7.13124	0.020119
wt	25	48	IAFAQYLQQCPFEDHVKLVNEVTE	2820.38	7.39471	1440	8.32133	0.027579
wt	25	48	IAFAQYLQQCPFEDHVKLVNEVTE	2820.38	7.45019	MAX	13.8379	0.077626
mut	49	57	FAKTCVADE	982.443	4.05063	0	0	0
mut	49	57	FAKTCVADE	982.443	4.12499	0.25	0.21727	0.009406
mut	49	57	FAKTCVADE	982.443	4.11342	1	0.315335	0.043555
mut	49	57	FAKTCVADE	982.443	4.09421	10	0.707687	0.024132
mut	49	57	FAKTCVADE	982.443	4.09618	60	1.07483	0.015223
mut	49	57	FAKTCVADE	982.443	4.09281	480	1.51532	0.068366
mut	49	57	FAKTCVADE	982.443	4.11718	1440	1.59644	0.008509
mut	49	57	FAKTCVADE	982.443	4.17127	MAX	3.77272	0.036727
wt	49	57	FAKTCVADE	982.443	4.05063	0	0	0
wt	49	57	FAKTCVADE	982.443	4.13719	0.25	0.220994	0.028351
wt	49	57	FAKTCVADE	982.443	4.11615	1	0.33669	0.014805
wt	49	57	FAKTCVADE	982.443	4.09559	10	0.685443	0.023825
wt	49	57	FAKTCVADE	982.443	4.09259	60	1.07225	0.057663
wt	49	57	FAKTCVADE	982.443	4.09755	480	1.52909	0.012647
wt	49	57	FAKTCVADE	982.443	4.12639	1440	1.64119	0.021502
wt	49	57	FAKTCVADE	982.443	4.17264	MAX	3.69523	0.072111
mut	49	76	FAKTCVADESAENCDKSLHTLFGDKLCT	3045.39	6.48643	0	0	0
mut	49	76	FAKTCVADESAENCDKSLHTLFGDKLCT	3045.39	6.60697	0.25	1.78212	0.040792
mut	49	76	FAKTCVADESAENCDKSLHTLFGDKLCT	3045.39	6.59874	1	2.63911	0.099112
mut	49	76	FAKTCVADESAENCDKSLHTLFGDKLCT	3045.39	6.5769	10	4.50973	0.070075
mut	49	76	FAKTCVADESAENCDKSLHTLFGDKLCT	3045.39	6.5716	60	6.50938	0.111088
mut	49	76	FAKTCVADESAENCDKSLHTLFGDKLCT	3045.39	6.57177	480	9.08226	0.053134
mut	49	76	FAKTCVADESAENCDKSLHTLFGDKLCT	3045.39	6.61923	1440	10.1579	0.02416
mut	49	76	FAKTCVADESAENCDKSLHTLFGDKLCT	3045.39	6.66959	MAX	14.7007	0.087678
wt	49	76	FAKTCVADESAENCDKSLHTLFGDKLCT	3045.39	6.48643	0	0	0
wt	49	76	FAKTCVADESAENCDKSLHTLFGDKLCT	3045.39	6.61685	0.25	1.83133	0.095492
wt	49	76	FAKTCVADESAENCDKSLHTLFGDKLCT	3045.39	6.58729	1	2.46223	0.071883
wt	49	76	FAKTCVADESAENCDKSLHTLFGDKLCT	3045.39	6.58664	10	4.3808	0.286935
wt	49	76	FAKTCVADESAENCDKSLHTLFGDKLCT	3045.39	6.56815	60	6.6198	0.030085
wt	49	76	FAKTCVADESAENCDKSLHTLFGDKLCT	3045.39	6.56866	480	9.10252	0.083486
wt	49	76	FAKTCVADESAENCDKSLHTLFGDKLCT	3045.39	6.6273	1440	10.1218	0.034307
wt	49	76	FAKTCVADESAENCDKSLHTLFGDKLCT	3045.39	6.69002	MAX	14.708	0.15835
mut	80	87	LRETYGEM	997.454	4.92455	0	0	0
mut	80	87	LRETYGEM	997.454	5.01035	0.25	2.51808	0.034867
mut	80	87	LRETYGEM	997.454	5.0006	1	3.06637	0.003009
mut	80	87	LRETYGEM	997.454	4.98308	10	3.25892	0.017301
mut	80	87	LRETYGEM	997.454	4.98935	60	3.25723	0.015242
mut	80	87	LRETYGEM	997.454	4.98684	480	3.21347	0.032259
mut	80	87	LRETYGEM	997.454	5.01136	1440	3.26282	0.006369
mut	80	87	LRETYGEM	997.454	5.08196	MAX	3.23007	0.069802
wt	80	87	LRETYGEM	997.454	4.92455	0	0	0
wt	80	87	LRETYGEM	997.454	5.02015	0.25	2.44778	0.004481
wt	80	87	LRETYGEM	997.454	4.99994	1	2.98579	0.029738
wt	80	87	LRETYGEM	997.454	4.98569	10	3.26688	0.028235
wt	80	87	LRETYGEM	997.454	4.9837	60	3.21257	0.03364
wt	80	87	LRETYGEM	997.454	4.98582	480	3.23012	0.023974
wt	80	87	LRETYGEM	997.454	5.02074	1440	3.27641	0.011863
wt	80	87	LRETYGEM	997.454	5.08142	MAX	3.23066	0.026721
mut	88	102	ADCCAKQEPERNECF	1741.69	4.86479	0	0	0
mut	88	102	ADCCAKQEPERNECF	1741.69	4.97124	0.25	1.23699	0.059195
mut	88	102	ADCCAKQEPERNECF	1741.69	4.96278	1	1.79843	0.091005
mut	88	102	ADCCAKQEPERNECF	1741.69	4.95163	10	3.47803	0.118421
mut	88	102	ADCCAKQEPERNECF	1741.69	4.95549	60	4.64196	0.05908
mut	88	102	ADCCAKQEPERNECF	1741.69	4.95143	480	5.85897	0.126838
mut	88	102	ADCCAKQEPERNECF	1741.69	4.96808	1440	6.24167	0.06331
mut	88	102	ADCCAKQEPERNECF	1741.69	5.0721	MAX	6.30938	0.039411
wt	88	102	ADCCAKQEPERNECF	1741.69	4.86479	0	0	0
wt	88	102	ADCCAKQEPERNECF	1741.69	4.98047	0.25	1.23836	0.051107
wt	88	102	ADCCAKQEPERNECF	1741.69	4.96032	1	1.79246	0.038217
wt	88	102	ADCCAKQEPERNECF	1741.69	4.94848	10	3.53299	0.147862
wt	88	102	ADCCAKQEPERNECF	1741.69	4.94656	60	4.68219	0.131469
wt	88	102	ADCCAKQEPERNECF	1741.69	4.96395	480	5.78937	0.073507
wt	88	102	ADCCAKQEPERNECF	1741.69	4.97582	1440	6.2697	0.064755
wt	88	102	ADCCAKQEPERNECF	1741.69	5.06813	MAX	6.28556	0.035675
mut	102	115	FLQHKDDNPNLPRL	1705.89	5.14151	0	0	0
mut	102	115	FLQHKDDNPNLPRL	1705.89	5.25341	0.25	1.70727	0.016044
mut	102	115	FLQHKDDNPNLPRL	1705.89	5.24604	1	2.30619	0.035719
mut	102	115	FLQHKDDNPNLPRL	1705.89	5.23585	10	2.96152	0.035499
mut	102	115	FLQHKDDNPNLPRL	1705.89	5.23755	60	3.14869	0.079648
mut	102	115	FLQHKDDNPNLPRL	1705.89	5.23758	480	3.35536	0.040008
mut	102	115	FLQHKDDNPNLPRL	1705.89	5.27231	1440	3.39411	0.013114
mut	102	115	FLQHKDDNPNLPRL	1705.89	5.35906	MAX	3.38754	0.006358
wt	102	115	FLQHKDDNPNLPRL	1705.89	5.14151	0	0	0
wt	102	115	FLQHKDDNPNLPRL	1705.89	5.26159	0.25	1.73384	0.011973
wt	102	115	FLQHKDDNPNLPRL	1705.89	5.24676	1	2.23326	0.032311
wt	102	115	FLQHKDDNPNLPRL	1705.89	5.24002	10	3.00596	0.071902
wt	102	115	FLQHKDDNPNLPRL	1705.89	5.23057	60	3.12419	0.099152
wt	102	115	FLQHKDDNPNLPRL	1705.89	5.24121	480	3.33618	0.026776
wt	102	115	FLQHKDDNPNLPRL	1705.89	5.28041	1440	3.39585	0.03553
wt	102	115	FLQHKDDNPNLPRL	1705.89	5.35879	MAX	3.44476	0.012521
mut	103	115	LQHKDDNPNLPRL	1558.82	4.87308	0	0	0
mut	103	115	LQHKDDNPNLPRL	1558.82	4.98124	0.25	1.81088	0.010644
mut	103	115	LQHKDDNPNLPRL	1558.82	4.98391	1	2.48395	0.123897
mut	103	115	LQHKDDNPNLPRL	1558.82	4.95997	10	3.09938	0.038428
mut	103	115	LQHKDDNPNLPRL	1558.82	4.96236	60	3.18738	0.021555
mut	103	115	LQHKDDNPNLPRL	1558.82	4.96684	480	3.1777	0.033787
mut	103	115	LQHKDDNPNLPRL	1558.82	4.99048	1440	3.2069	0.022013
mut	103	115	LQHKDDNPNLPRL	1558.82	5.08809	MAX	3.1239	0.053005
wt	103	115	LQHKDDNPNLPRL	1558.82	4.87308	0	0	0
wt	103	115	LQHKDDNPNLPRL	1558.82	4.98693	0.25	1.8638	0.045855
wt	103	115	LQHKDDNPNLPRL	1558.82	4.97181	1	2.41859	0.011943
wt	103	115	LQHKDDNPNLPRL	1558.82	4.95945	10	3.11999	0.022209
wt	103	115	LQHKDDNPNLPRL	1558.82	4.95404	60	3.21441	0.024424
wt	103	115	LQHKDDNPNLPRL	1558.82	4.96596	480	3.20486	0.025508
wt	103	115	LQHKDDNPNLPRL	1558.82	4.99797	1440	3.22792	0.016774
wt	103	115	LQHKDDNPNLPRL	1558.82	5.08877	MAX	3.13896	0.018285
mut	103	121	LQHKDDNPNLPRLVRPEVD	2254.18	4.73987	0	0	0
mut	103	121	LQHKDDNPNLPRLVRPEVD	2254.18	4.85688	0.25	2.454	0.157662
mut	103	121	LQHKDDNPNLPRLVRPEVD	2254.18	4.84275	1	3.87976	0.098163
mut	103	121	LQHKDDNPNLPRLVRPEVD	2254.18	4.83024	10	5.23407	0.071895
mut	103	121	LQHKDDNPNLPRLVRPEVD	2254.18	4.83379	60	5.41234	0.029055
mut	103	121	LQHKDDNPNLPRLVRPEVD	2254.18	4.8336	480	5.49136	0.069005
mut	103	121	LQHKDDNPNLPRLVRPEVD	2254.18	4.86273	1440	5.38297	0.052216
mut	103	121	LQHKDDNPNLPRLVRPEVD	2254.18	4.93842	MAX	5.84306	0.092364
wt	103	121	LQHKDDNPNLPRLVRPEVD	2254.18	4.73987	0	0	0
wt	103	121	LQHKDDNPNLPRLVRPEVD	2254.18	4.85461	0.25	2.55573	0.152522
wt	103	121	LQHKDDNPNLPRLVRPEVD	2254.18	4.83953	1	3.80588	0.032868
wt	103	121	LQHKDDNPNLPRLVRPEVD	2254.18	4.83865	10	5.24765	0.107564
wt	103	121	LQHKDDNPNLPRLVRPEVD	2254.18	4.83177	60	5.36238	0.072788
wt	103	121	LQHKDDNPNLPRLVRPEVD	2254.18	4.83417	480	5.36853	0.039953
wt	103	121	LQHKDDNPNLPRLVRPEVD	2254.18	4.86786	1440	5.4484	0.049146
wt	103	121	LQHKDDNPNLPRLVRPEVD	2254.18	4.93915	MAX	5.91864	0.080266
mut	128	134	HDNEETF	890.341	4.64019	0	0	0
mut	128	134	HDNEETF	890.341	4.7358	0.25	0.617764	0.002715
mut	128	134	HDNEETF	890.341	4.72104	1	1.03421	0.015051
mut	128	134	HDNEETF	890.341	4.70037	10	1.62503	0.00816
mut	128	134	HDNEETF	890.341	4.70648	60	1.76565	0.011367
mut	128	134	HDNEETF	890.341	4.70075	480	2.17764	0.029406
mut	128	134	HDNEETF	890.341	4.72621	1440	2.21153	0.019102
mut	128	134	HDNEETF	890.341	4.79245	MAX	2.19934	0.045614
wt	128	134	HDNEETF	890.341	4.64019	0	0	0
wt	128	134	HDNEETF	890.341	4.74774	0.25	0.633633	0.01611
wt	128	134	HDNEETF	890.341	4.72462	1	1.04234	0.02702
wt	128	134	HDNEETF	890.341	4.69993	10	1.60029	0.023423
wt	128	134	HDNEETF	890.341	4.69997	60	1.79585	0.007298
wt	128	134	HDNEETF	890.341	4.70006	480	2.19522	0.036511
wt	128	134	HDNEETF	890.341	4.73485	1440	2.25382	0.005031
wt	128	134	HDNEETF	890.341	4.79254	MAX	2.28149	0.09066
mut	135	141	LKKYLYE	955.538	4.61172	0	0	0
mut	135	141	LKKYLYE	955.538	4.72	0.25	0.050577	0.004257
mut	135	141	LKKYLYE	955.538	4.70985	1	0.072468	0.016958
mut	135	141	LKKYLYE	955.538	4.69242	10	0.043209	0.023163
mut	135	141	LKKYLYE	955.538	4.69624	60	0.07928	0.027829
mut	135	141	LKKYLYE	955.538	4.69439	480	0.219493	0.012791
mut	135	141	LKKYLYE	955.538	4.72164	1440	0.456876	0.058367
mut	135	141	LKKYLYE	955.538	4.8029	MAX	3.18165	0.005142
wt	135	141	LKKYLYE	955.538	4.61172	0	0	0
wt	135	141	LKKYLYE	955.538	4.73153	0.25	0.047604	0.011136
wt	135	141	LKKYLYE	955.538	4.71218	1	0.091656	0.011769
wt	135	141	LKKYLYE	955.538	4.69369	10	0.056589	0.019023
wt	135	141	LKKYLYE	955.538	4.6893	60	0.102291	0.025209
wt	135	141	LKKYLYE	955.538	4.69578	480	0.237224	0.012885
wt	135	141	LKKYLYE	955.538	4.73163	1440	0.386407	0.016946
wt	135	141	LKKYLYE	955.538	4.79977	MAX	3.15695	0.021062
mut	142	149	IARRHPYF	1058.58	4.52686	0	0	0
mut	142	149	IARRHPYF	1058.58	4.62374	0.25	0.243397	0.093846
mut	142	149	IARRHPYF	1058.58	4.65221	1	0.375278	0.075317
mut	142	149	IARRHPYF	1058.58	4.63281	10	1.03653	0.042713
mut	142	149	IARRHPYF	1058.58	4.63169	60	1.2958	0.068732
mut	142	149	IARRHPYF	1058.58	4.63098	480	1.49532	0.05415
mut	142	149	IARRHPYF	1058.58	4.6544	1440	1.62409	0.056155
mut	142	149	IARRHPYF	1058.58	4.79118	MAX	2.48294	0.040122
wt	142	149	IARRHPYF	1058.58	4.52686	0	0	0
wt	142	149	IARRHPYF	1058.58	4.62085	0.25	0.231959	0.096768
wt	142	149	IARRHPYF	1058.58	4.65399	1	0.372917	0.094102
wt	142	149	IARRHPYF	1058.58	4.62754	10	1.02981	0.046026
wt	142	149	IARRHPYF	1058.58	4.62111	60	1.31503	0.05403
wt	142	149	IARRHPYF	1058.58	4.63003	480	1.49846	0.060077
wt	142	149	IARRHPYF	1058.58	4.66513	1440	1.60765	0.053833
wt	142	149	IARRHPYF	1058.58	4.7952	MAX	2.43035	0.058648
mut	142	151	IARRHPYFYA	1292.68	4.91386	0	0	0
mut	142	151	IARRHPYFYA	1292.68	5.0525	0.25	0.163829	0.005608
mut	142	151	IARRHPYFYA	1292.68	5.0359	1	0.488512	0.017982
mut	142	151	IARRHPYFYA	1292.68	5.00845	10	1.75383	0.033232
mut	142	151	IARRHPYFYA	1292.68	5.01318	60	2.43577	0.003674
mut	142	151	IARRHPYFYA	1292.68	5.00979	480	2.69801	0.031506
mut	142	151	IARRHPYFYA	1292.68	5.05009	1440	2.83526	0.016194
mut	142	151	IARRHPYFYA	1292.68	5.17337	MAX	3.69152	0.061097
wt	142	151	IARRHPYFYA	1292.68	4.91386	0	0	0
wt	142	151	IARRHPYFYA	1292.68	5.05613	0.25	0.171446	0.031107
wt	142	151	IARRHPYFYA	1292.68	5.0342	1	0.478357	0.047263
wt	142	151	IARRHPYFYA	1292.68	5.01175	10	1.64476	0.084587
wt	142	151	IARRHPYFYA	1292.68	5.00378	60	2.40322	0.02927
wt	142	151	IARRHPYFYA	1292.68	5.00669	480	2.67607	0.027872
wt	142	151	IARRHPYFYA	1292.68	5.0578	1440	2.78732	0.05273
wt	142	151	IARRHPYFYA	1292.68	5.17095	MAX	3.61429	0.067085
mut	142	155	IARRHPYFYAPELL	1744.94	6.50667	0	0	0
mut	142	155	IARRHPYFYAPELL	1744.94	6.65872	0.25	0.366772	0.055902
mut	142	155	IARRHPYFYAPELL	1744.94	6.65086	1	0.685224	0.017577
mut	142	155	IARRHPYFYAPELL	1744.94	6.63309	10	2.04599	0.063493
mut	142	155	IARRHPYFYAPELL	1744.94	6.63746	60	3.17079	0.026581
mut	142	155	IARRHPYFYAPELL	1744.94	6.63201	480	4.34784	0.052664
mut	142	155	IARRHPYFYAPELL	1744.94	6.68417	1440	4.85994	0.035869
mut	142	155	IARRHPYFYAPELL	1744.94	6.77486	MAX	5.80986	0.042019
wt	142	155	IARRHPYFYAPELL	1744.94	6.50667	0	0	0
wt	142	155	IARRHPYFYAPELL	1744.94	6.67097	0.25	0.402629	0.009215
wt	142	155	IARRHPYFYAPELL	1744.94	6.63377	1	0.705708	0.016318
wt	142	155	IARRHPYFYAPELL	1744.94	6.63392	10	2.0046	0.086485
wt	142	155	IARRHPYFYAPELL	1744.94	6.63148	60	3.09165	0.028124
wt	142	155	IARRHPYFYAPELL	1744.94	6.6411	480	4.26507	0.019312
wt	142	155	IARRHPYFYAPELL	1744.94	6.69303	1440	4.84153	0.015535
wt	142	155	IARRHPYFYAPELL	1744.94	6.8014	MAX	5.71369	0.029471
mut	156	165	FFAKRYKAAF	1247.68	4.98388	0	0	0
mut	156	165	FFAKRYKAAF	1247.68	5.12736	0.25	0.054276	0.016201
mut	156	165	FFAKRYKAAF	1247.68	5.11893	1	0.045107	0.00475
mut	156	165	FFAKRYKAAF	1247.68	5.10066	10	0.201779	0.028747
mut	156	165	FFAKRYKAAF	1247.68	5.10771	60	0.79655	0.030801
mut	156	165	FFAKRYKAAF	1247.68	5.10664	480	1.7118	0.03004
mut	156	165	FFAKRYKAAF	1247.68	5.13579	1440	2.23191	0.13718
mut	156	165	FFAKRYKAAF	1247.68	5.24471	MAX	5.26301	0.029144
wt	156	165	FFAKRYKAAF	1247.68	4.98388	0	0	0
wt	156	165	FFAKRYKAAF	1247.68	5.13551	0.25	0.052185	0.003642
wt	156	165	FFAKRYKAAF	1247.68	5.11914	1	0.098562	0.022982
wt	156	165	FFAKRYKAAF	1247.68	5.10152	10	0.183709	0.043766
wt	156	165	FFAKRYKAAF	1247.68	5.09339	60	0.838104	0.098952
wt	156	165	FFAKRYKAAF	1247.68	5.0935	480	1.72366	0.054008
wt	156	165	FFAKRYKAAF	1247.68	5.13997	1440	2.12281	0.01822
wt	156	165	FFAKRYKAAF	1247.68	5.24524	MAX	5.26249	0.014063
mut	166	178	TECCQAADKAACL	1325.54	5.10082	0	0	0
mut	166	178	TECCQAADKAACL	1325.54	5.1859	0.25	2.35931	0.047901
mut	166	178	TECCQAADKAACL	1325.54	5.17708	1	3.11657	0.107632
mut	166	178	TECCQAADKAACL	1325.54	5.15498	10	4.14275	0.103774
mut	166	178	TECCQAADKAACL	1325.54	5.16744	60	4.73628	0.047865
mut	166	178	TECCQAADKAACL	1325.54	5.15925	480	5.53122	0.050824
mut	166	178	TECCQAADKAACL	1325.54	5.19337	1440	6.10161	0.056796
mut	166	178	TECCQAADKAACL	1325.54	5.25964	MAX	6.14225	0.083188
wt	166	178	TECCQAADKAACL	1325.54	5.10082	0	0	0
wt	166	178	TECCQAADKAACL	1325.54	5.19933	0.25	2.41204	0.050941
wt	166	178	TECCQAADKAACL	1325.54	5.17791	1	3.05366	0.050088
wt	166	178	TECCQAADKAACL	1325.54	5.16978	10	4.11911	0.065177
wt	166	178	TECCQAADKAACL	1325.54	5.15636	60	4.777	0.005639
wt	166	178	TECCQAADKAACL	1325.54	5.16104	480	5.55006	0.090467
wt	166	178	TECCQAADKAACL	1325.54	5.20105	1440	6.06765	0.026571
wt	166	178	TECCQAADKAACL	1325.54	5.25635	MAX	6.03598	0.107622
mut	183	200	DELRDEGKASSAKQRLKC	2033.03	3.48575	0	0	0
mut	183	200	DELRDEGKASSAKQRLKC	2033.03	3.58734	0.25	0.677796	0.030949
mut	183	200	DELRDEGKASSAKQRLKC	2033.03	3.57144	1	0.758534	0.043257
mut	183	200	DELRDEGKASSAKQRLKC	2033.03	3.55368	10	1.69708	0.111674
mut	183	200	DELRDEGKASSAKQRLKC	2033.03	3.55348	60	4.82651	0.028298
mut	183	200	DELRDEGKASSAKQRLKC	2033.03	3.54388	480	7.9164	0.058738
mut	183	200	DELRDEGKASSAKQRLKC	2033.03	3.56224	1440	8.28824	0.053767
mut	183	200	DELRDEGKASSAKQRLKC	2033.03	3.62789	MAX	9.25264	0.044366
wt	183	200	DELRDEGKASSAKQRLKC	2033.03	3.48575	0	0	0
wt	183	200	DELRDEGKASSAKQRLKC	2033.03	3.59378	0.25	0.713671	0.052034
wt	183	200	DELRDEGKASSAKQRLKC	2033.03	3.5799	1	0.783852	0.007462
wt	183	200	DELRDEGKASSAKQRLKC	2033.03	3.55304	10	1.57499	0.034416
wt	183	200	DELRDEGKASSAKQRLKC	2033.03	3.54935	60	4.85518	0.072542
wt	183	200	DELRDEGKASSAKQRLKC	2033.03	3.55096	480	7.90932	0.047009
wt	183	200	DELRDEGKASSAKQRLKC	2033.03	3.57372	1440	8.28494	0.031121
wt	183	200	DELRDEGKASSAKQRLKC	2033.03	3.62344	MAX	9.30311	0.138712
mut	185	200	LRDEGKASSAKQRLKC	1788.96	3.02958	0	0	0
mut	185	200	LRDEGKASSAKQRLKC	1788.96	3.06715	0.25	0.540208	0.006276
mut	185	200	LRDEGKASSAKQRLKC	1788.96	3.04786	1	0.620162	0.053997
mut	185	200	LRDEGKASSAKQRLKC	1788.96	3.02779	10	1.54347	0.032656
mut	185	200	LRDEGKASSAKQRLKC	1788.96	2.93024	60	3.91537	0.017157
mut	185	200	LRDEGKASSAKQRLKC	1788.96	3.00661	480	6.4852	0.045681
mut	185	200	LRDEGKASSAKQRLKC	1788.96	3.01979	1440	7.03554	0.045415
mut	185	200	LRDEGKASSAKQRLKC	1788.96	3.11331	MAX	7.45954	0.001336
wt	185	200	LRDEGKASSAKQRLKC	1788.96	3.02958	0	0	0
wt	185	200	LRDEGKASSAKQRLKC	1788.96	3.07811	0.25	0.566124	0.013951
wt	185	200	LRDEGKASSAKQRLKC	1788.96	3.05512	1	0.641244	0.04783
wt	185	200	LRDEGKASSAKQRLKC	1788.96	3.01902	10	1.49122	0.102945
wt	185	200	LRDEGKASSAKQRLKC	1788.96	3.01093	60	3.94074	0.089369
wt	185	200	LRDEGKASSAKQRLKC	1788.96	3.01283	480	6.52574	0.050637
wt	185	200	LRDEGKASSAKQRLKC	1788.96	3.03574	1440	7.0158	0.016429
wt	185	200	LRDEGKASSAKQRLKC	1788.96	3.10762	MAX	7.43898	0.064467
mut	201	210	ASLQKFGERA	1105.59	4.26678	0	0	0
mut	201	210	ASLQKFGERA	1105.59	4.36082	0.25	1.43227	0.044619
mut	201	210	ASLQKFGERA	1105.59	4.34945	1	1.79426	0.024203
mut	201	210	ASLQKFGERA	1105.59	4.32347	10	3.69573	0.034199
mut	201	210	ASLQKFGERA	1105.59	4.32482	60	4.99835	0.042408
mut	201	210	ASLQKFGERA	1105.59	4.32228	480	5.10395	0.049813
mut	201	210	ASLQKFGERA	1105.59	4.34915	1440	5.0357	0.020412
mut	201	210	ASLQKFGERA	1105.59	4.42392	MAX	5.26116	0.023448
wt	201	210	ASLQKFGERA	1105.59	4.26678	0	0	0
wt	201	210	ASLQKFGERA	1105.59	4.3691	0.25	1.43787	0.019188
wt	201	210	ASLQKFGERA	1105.59	4.34912	1	1.79195	0.023836
wt	201	210	ASLQKFGERA	1105.59	4.32663	10	3.66836	0.11946
wt	201	210	ASLQKFGERA	1105.59	4.32053	60	4.96092	0.037394
wt	201	210	ASLQKFGERA	1105.59	4.32393	480	5.07917	0.041164
wt	201	210	ASLQKFGERA	1105.59	4.35893	1440	5.08784	0.05211
wt	201	210	ASLQKFGERA	1105.59	4.4224	MAX	5.25581	0.01761
mut	201	219	ASLQKFGERAFKAWAVARL	2148.2	6.62534	0	0	0
mut	201	219	ASLQKFGERAFKAWAVARL	2148.2	6.78475	0.25	1.28348	0.05737
mut	201	219	ASLQKFGERAFKAWAVARL	2148.2	6.77694	1	1.72237	0.011171
mut	201	219	ASLQKFGERAFKAWAVARL	2148.2	6.74633	10	3.42494	0.092041
mut	201	219	ASLQKFGERAFKAWAVARL	2148.2	6.73714	60	5.23376	0.027719
mut	201	219	ASLQKFGERAFKAWAVARL	2148.2	6.75043	480	5.81563	0.100399
mut	201	219	ASLQKFGERAFKAWAVARL	2148.2	6.80049	1440	6.57466	0.080308
mut	201	219	ASLQKFGERAFKAWAVARL	2148.2	6.83953	MAX	12.7222	0.135174
wt	201	219	ASLQKFGERAFKAWAVARL	2148.2	6.62534	0	0	0
wt	201	219	ASLQKFGERAFKAWAVARL	2148.2	6.78976	0.25	1.29415	0.030739
wt	201	219	ASLQKFGERAFKAWAVARL	2148.2	6.77132	1	1.70297	0.019473
wt	201	219	ASLQKFGERAFKAWAVARL	2148.2	6.75047	10	3.41038	0.087726
wt	201	219	ASLQKFGERAFKAWAVARL	2148.2	6.74239	60	5.25249	0.034948
wt	201	219	ASLQKFGERAFKAWAVARL	2148.2	6.7543	480	5.64788	0.078232
wt	201	219	ASLQKFGERAFKAWAVARL	2148.2	6.80315	1440	6.51732	0.124338
wt	201	219	ASLQKFGERAFKAWAVARL	2148.2	6.88231	MAX	12.7494	0.145712
mut	211	219	FKAWAVARL	1060.62	6.30632	0	0	0
mut	211	219	FKAWAVARL	1060.62	6.35184	0.25	0.152174	0.022658
mut	211	219	FKAWAVARL	1060.62	6.34386	1	0.141723	0.012504
mut	211	219	FKAWAVARL	1060.62	6.32449	10	0.142721	0.013473
mut	211	219	FKAWAVARL	1060.62	6.33132	60	0.1634	0.009933
mut	211	219	FKAWAVARL	1060.62	6.33118	480	0.287069	0.02346
mut	211	219	FKAWAVARL	1060.62	6.37941	1440	0.411185	0.048289
mut	211	219	FKAWAVARL	1060.62	6.45075	MAX	5.53819	0.003712
wt	211	219	FKAWAVARL	1060.62	6.30632	0	0	0
wt	211	219	FKAWAVARL	1060.62	6.35932	0.25	0.151474	0.005529
wt	211	219	FKAWAVARL	1060.62	6.33832	1	0.152607	0.01197
wt	211	219	FKAWAVARL	1060.62	6.3311	10	0.150209	0.0062
wt	211	219	FKAWAVARL	1060.62	6.32827	60	0.175668	0.015596
wt	211	219	FKAWAVARL	1060.62	6.33182	480	0.279199	0.024453
wt	211	219	FKAWAVARL	1060.62	6.38536	1440	0.398988	0.014115
wt	211	219	FKAWAVARL	1060.62	6.46343	MAX	5.54139	0.01764
mut	216	228	VARLSQRFPKAEF	1547.86	5.30547	0	0	0
mut	216	228	VARLSQRFPKAEF	1547.86	5.32909	0.25	0.384967	0.009465
mut	216	228	VARLSQRFPKAEF	1547.86	5.32029	1	0.523025	0.043592
mut	216	228	VARLSQRFPKAEF	1547.86	5.30506	10	0.991656	0.064256
mut	216	228	VARLSQRFPKAEF	1547.86	5.31196	60	1.14555	0.025037
mut	216	228	VARLSQRFPKAEF	1547.86	5.30184	480	1.47375	0.038519
mut	216	228	VARLSQRFPKAEF	1547.86	5.34659	1440	1.49029	0.003971
mut	216	228	VARLSQRFPKAEF	1547.86	5.43839	MAX	6.23724	0.027278
wt	216	228	VARLSQRFPKAEF	1547.86	5.30547	0	0	0
wt	216	228	VARLSQRFPKAEF	1547.86	5.33338	0.25	0.393876	0.052931
wt	216	228	VARLSQRFPKAEF	1547.86	5.32096	1	0.520442	0.023908
wt	216	228	VARLSQRFPKAEF	1547.86	5.30555	10	0.943322	0.036251
wt	216	228	VARLSQRFPKAEF	1547.86	5.30243	60	1.16071	0.027755
wt	216	228	VARLSQRFPKAEF	1547.86	5.30924	480	1.49487	0.028478
wt	216	228	VARLSQRFPKAEF	1547.86	5.35049	1440	1.5042	0.028181
wt	216	228	VARLSQRFPKAEF	1547.86	5.44025	MAX	6.25941	0.035935
mut	220	228	SQRFPKAEF	1108.57	5.10242	0	0	0
mut	220	228	SQRFPKAEF	1108.57	5.21102	0.25	0.506107	0.035989
mut	220	228	SQRFPKAEF	1108.57	5.20198	1	0.619171	0.016313
mut	220	228	SQRFPKAEF	1108.57	5.18374	10	1.03523	0.00729
mut	220	228	SQRFPKAEF	1108.57	5.18404	60	1.24765	0.015626
mut	220	228	SQRFPKAEF	1108.57	5.18481	480	1.53693	0.008561
mut	220	228	SQRFPKAEF	1108.57	5.22126	1440	1.54217	0.005062
mut	220	228	SQRFPKAEF	1108.57	5.3071	MAX	3.92037	0.052094
wt	220	228	SQRFPKAEF	1108.57	5.10242	0	0	0
wt	220	228	SQRFPKAEF	1108.57	5.22324	0.25	0.521655	0.006828
wt	220	228	SQRFPKAEF	1108.57	5.19985	1	0.64027	0.016201
wt	220	228	SQRFPKAEF	1108.57	5.19048	10	1.02223	0.010425
wt	220	228	SQRFPKAEF	1108.57	5.18056	60	1.26008	0.008591
wt	220	228	SQRFPKAEF	1108.57	5.19344	480	1.53442	0.019215
wt	220	228	SQRFPKAEF	1108.57	5.2298	1440	1.56643	0.00796
wt	220	228	SQRFPKAEF	1108.57	5.31005	MAX	3.86338	0.036402
mut	235	250	VTDLTKVHTECCHGDL	1769.81	4.90095	0	0	0
mut	235	250	VTDLTKVHTECCHGDL	1769.81	5.00801	0.25	0.325106	0.02264
mut	235	250	VTDLTKVHTECCHGDL	1769.81	5.00272	1	0.384575	0.015834
mut	235	250	VTDLTKVHTECCHGDL	1769.81	4.99166	10	0.798859	0.043503
mut	235	250	VTDLTKVHTECCHGDL	1769.81	4.99206	60	1.45408	0.060166
mut	235	250	VTDLTKVHTECCHGDL	1769.81	4.99771	480	2.37614	0.150444
mut	235	250	VTDLTKVHTECCHGDL	1769.81	5.01852	1440	3.06147	0.240096
mut	235	250	VTDLTKVHTECCHGDL	1769.81	5.08196	MAX	5.37256	0.053219
wt	235	250	VTDLTKVHTECCHGDL	1769.81	4.90095	0	0	0
wt	235	250	VTDLTKVHTECCHGDL	1769.81	5.01508	0.25	0.305925	0.031848
wt	235	250	VTDLTKVHTECCHGDL	1769.81	4.99915	1	0.384764	0.017541
wt	235	250	VTDLTKVHTECCHGDL	1769.81	4.99505	10	0.781323	0.01063
wt	235	250	VTDLTKVHTECCHGDL	1769.81	4.99102	60	1.50916	0.206888
wt	235	250	VTDLTKVHTECCHGDL	1769.81	4.99314	480	2.51642	0.108283
wt	235	250	VTDLTKVHTECCHGDL	1769.81	5.02686	1440	3.01251	0.041395
wt	235	250	VTDLTKVHTECCHGDL	1769.81	5.08636	MAX	5.42465	0.019076
mut	229	251	AEVSKLVTDLTKVHTECCHGDLL	2510.25	6.76743	0	0	0
mut	229	251	AEVSKLVTDLTKVHTECCHGDLL	2510.25	6.90796	0.25	0.185745	0.004699
mut	229	251	AEVSKLVTDLTKVHTECCHGDLL	2510.25	6.90345	1	0.197892	0.016565
mut	229	251	AEVSKLVTDLTKVHTECCHGDLL	2510.25	6.88572	10	0.651304	0.151819
mut	229	251	AEVSKLVTDLTKVHTECCHGDLL	2510.25	6.88743	60	1.35111	0.116299
mut	229	251	AEVSKLVTDLTKVHTECCHGDLL	2510.25	6.88436	480	3.54812	0.140536
mut	229	251	AEVSKLVTDLTKVHTECCHGDLL	2510.25	6.93207	1440	3.94294	0.096061
wt	229	251	AEVSKLVTDLTKVHTECCHGDLL	2510.25	6.76743	0	0	0
wt	229	251	AEVSKLVTDLTKVHTECCHGDLL	2510.25	6.91315	0.25	0.242623	0.038931
wt	229	251	AEVSKLVTDLTKVHTECCHGDLL	2510.25	6.87431	1	0.317314	0.155512
wt	229	251	AEVSKLVTDLTKVHTECCHGDLL	2510.25	6.88825	10	0.56112	0.037387
wt	229	251	AEVSKLVTDLTKVHTECCHGDLL	2510.25	6.88808	60	1.20848	0.180485
wt	229	251	AEVSKLVTDLTKVHTECCHGDLL	2510.25	6.87071	480	3.49559	0.102825
wt	229	251	AEVSKLVTDLTKVHTECCHGDLL	2510.25	6.9339	1440	4.0064	0.030312
mut	229	252	AEVSKLVTDLTKVHTECCHGDLLE	2639.29	6.49318	0	0	0
mut	229	252	AEVSKLVTDLTKVHTECCHGDLLE	2639.29	6.63623	0.25	0.369595	0.021507
mut	229	252	AEVSKLVTDLTKVHTECCHGDLLE	2639.29	6.62842	1	0.388522	0.002437
mut	229	252	AEVSKLVTDLTKVHTECCHGDLLE	2639.29	6.63079	10	0.709824	0.133205
mut	229	252	AEVSKLVTDLTKVHTECCHGDLLE	2639.29	6.62798	60	1.33829	0.214095
mut	229	252	AEVSKLVTDLTKVHTECCHGDLLE	2639.29	6.61144	480	2.39429	0.059457
mut	229	252	AEVSKLVTDLTKVHTECCHGDLLE	2639.29	6.6622	1440	3.95893	0.042729
wt	229	252	AEVSKLVTDLTKVHTECCHGDLLE	2639.29	6.49318	0	0	0
wt	229	252	AEVSKLVTDLTKVHTECCHGDLLE	2639.29	6.64416	0.25	0.40333	0.094321
wt	229	252	AEVSKLVTDLTKVHTECCHGDLLE	2639.29	6.61776	1	0.459592	0.065235
wt	229	252	AEVSKLVTDLTKVHTECCHGDLLE	2639.29	6.61706	10	0.675797	0.085271
wt	229	252	AEVSKLVTDLTKVHTECCHGDLLE	2639.29	6.61712	60	1.48981	0.144772
wt	229	252	AEVSKLVTDLTKVHTECCHGDLLE	2639.29	6.61693	480	2.25805	0.067319
wt	229	252	AEVSKLVTDLTKVHTECCHGDLLE	2639.29	6.66836	1440	3.99309	0.075175
mut	235	252	VTDLTKVHTECCHGDLLE	2011.93	5.34005	0	0	0
mut	235	252	VTDLTKVHTECCHGDLLE	2011.93	5.44345	0.25	0.417569	0.030444
mut	235	252	VTDLTKVHTECCHGDLLE	2011.93	5.43769	1	0.487384	0.037113
mut	235	252	VTDLTKVHTECCHGDLLE	2011.93	5.42109	10	0.987722	0.050035
mut	235	252	VTDLTKVHTECCHGDLLE	2011.93	5.4227	60	1.9476	0.127797
mut	235	252	VTDLTKVHTECCHGDLLE	2011.93	5.42247	480	3.25019	0.108107
mut	235	252	VTDLTKVHTECCHGDLLE	2011.93	5.45602	1440	3.91475	0.223756
mut	235	252	VTDLTKVHTECCHGDLLE	2011.93	5.51711	MAX	6.38494	0.025771
wt	235	252	VTDLTKVHTECCHGDLLE	2011.93	5.34005	0	0	0
wt	235	252	VTDLTKVHTECCHGDLLE	2011.93	5.44582	0.25	0.436842	0.017287
wt	235	252	VTDLTKVHTECCHGDLLE	2011.93	5.43465	1	0.507106	0.039135
wt	235	252	VTDLTKVHTECCHGDLLE	2011.93	5.42214	10	0.993482	0.065403
wt	235	252	VTDLTKVHTECCHGDLLE	2011.93	5.41988	60	2.009	0.19454
wt	235	252	VTDLTKVHTECCHGDLLE	2011.93	5.42094	480	3.26603	0.089708
wt	235	252	VTDLTKVHTECCHGDLLE	2011.93	5.46043	1440	3.84082	0.085897
wt	235	252	VTDLTKVHTECCHGDLLE	2011.93	5.51962	MAX	6.2924	0.175368
mut	253	260	CADDRADL	877.36	4.17416	0	0	0
mut	253	260	CADDRADL	877.36	4.26254	0.25	0.22953	0.002086
mut	253	260	CADDRADL	877.36	4.24708	1	0.213806	0.032128
mut	253	260	CADDRADL	877.36	4.22927	10	0.265732	0.017434
mut	253	260	CADDRADL	877.36	4.23139	60	0.264312	0.013117
mut	253	260	CADDRADL	877.36	4.22972	480	0.305432	0.02944
mut	253	260	CADDRADL	877.36	4.25075	1440	0.490778	0.055865
mut	253	260	CADDRADL	877.36	4.30867	MAX	2.44915	0.040398
wt	253	260	CADDRADL	877.36	4.17416	0	0	0
wt	253	260	CADDRADL	877.36	4.27294	0.25	0.238727	0.006846
wt	253	260	CADDRADL	877.36	4.25128	1	0.240241	0.064037
wt	253	260	CADDRADL	877.36	4.22989	10	0.232357	0.071317
wt	253	260	CADDRADL	877.36	4.22808	60	0.267389	0.029613
wt	253	260	CADDRADL	877.36	4.23483	480	0.334964	0.015539
wt	253	260	CADDRADL	877.36	4.26073	1440	0.455766	0.072965
wt	253	260	CADDRADL	877.36	4.30668	MAX	2.44178	0.030178
mut	254	260	ADDRADL	774.351	4.0509	0	0	0
mut	254	260	ADDRADL	774.351	4.1262	0.25	0.080942	0.015693
mut	254	260	ADDRADL	774.351	4.11561	1	0.089809	0.007983
mut	254	260	ADDRADL	774.351	4.09492	10	0.052903	0.012535
mut	254	260	ADDRADL	774.351	4.09465	60	0.075478	0.01683
mut	254	260	ADDRADL	774.351	4.09542	480	0.122046	0.06311
mut	254	260	ADDRADL	774.351	4.11532	1440	0.29233	0.033304
mut	254	260	ADDRADL	774.351	4.17273	MAX	2.04536	0.010393
wt	254	260	ADDRADL	774.351	4.0509	0	0	0
wt	254	260	ADDRADL	774.351	4.14252	0.25	0.093113	0.009465
wt	254	260	ADDRADL	774.351	4.11684	1	0.085969	0.029826
wt	254	260	ADDRADL	774.351	4.09734	10	0.087844	0.072537
wt	254	260	ADDRADL	774.351	4.09092	60	0.088342	0.040677
wt	254	260	ADDRADL	774.351	4.09506	480	0.146438	0.051304
wt	254	260	ADDRADL	774.351	4.12476	1440	0.262433	0.007371
wt	254	260	ADDRADL	774.351	4.16838	MAX	2.03633	0.035722
mut	267	277	NQDSISSKLKE	1247.64	4.01669	0	0	0
mut	267	277	NQDSISSKLKE	1247.64	4.10423	0.25	0.790074	0.03688
mut	267	277	NQDSISSKLKE	1247.64	4.09374	1	1.11803	0.015376
mut	267	277	NQDSISSKLKE	1247.64	4.07922	10	1.73675	0.010153
mut	267	277	NQDSISSKLKE	1247.64	4.07826	60	2.15158	0.080939
mut	267	277	NQDSISSKLKE	1247.64	4.07324	480	3.30829	0.039339
mut	267	277	NQDSISSKLKE	1247.64	4.09332	1440	3.84376	0.021576
wt	267	277	NQDSISSKLKE	1247.64	4.01669	0	0	0
wt	267	277	NQDSISSKLKE	1247.64	4.11644	0.25	0.787362	0.054329
wt	267	277	NQDSISSKLKE	1247.64	4.09631	1	1.12403	0.085955
wt	267	277	NQDSISSKLKE	1247.64	4.07331	10	1.67986	0.080704
wt	267	277	NQDSISSKLKE	1247.64	4.07528	60	2.26816	0.082518
wt	267	277	NQDSISSKLKE	1247.64	4.07276	480	3.41217	0.060281
wt	267	277	NQDSISSKLKE	1247.64	4.10471	1440	3.73396	0.08907
mut	267	284	NQDSISSKLKECCEKPLL	2034.01	6.19912	0	0	0
mut	267	284	NQDSISSKLKECCEKPLL	2034.01	6.30949	0.25	2.10789	0.074238
mut	267	284	NQDSISSKLKECCEKPLL	2034.01	6.28936	1	3.88575	0.106904
mut	267	284	NQDSISSKLKECCEKPLL	2034.01	6.27957	10	5.01536	0.051303
mut	267	284	NQDSISSKLKECCEKPLL	2034.01	6.27126	60	6.46518	0.037678
mut	267	284	NQDSISSKLKECCEKPLL	2034.01	6.27584	480	7.45699	0.078702
mut	267	284	NQDSISSKLKECCEKPLL	2034.01	6.31273	1440	7.62562	0.051352
wt	267	284	NQDSISSKLKECCEKPLL	2034.01	6.19912	0	0	0
wt	267	284	NQDSISSKLKECCEKPLL	2034.01	6.31197	0.25	2.13819	0.033998
wt	267	284	NQDSISSKLKECCEKPLL	2034.01	6.28805	1	3.82024	0.065924
wt	267	284	NQDSISSKLKECCEKPLL	2034.01	6.29072	10	4.91792	0.058361
wt	267	284	NQDSISSKLKECCEKPLL	2034.01	6.27411	60	6.55971	0.136827
wt	267	284	NQDSISSKLKECCEKPLL	2034.01	6.28042	480	7.52403	0.05171
wt	267	284	NQDSISSKLKECCEKPLL	2034.01	6.31774	1440	7.51307	0.061217
mut	293	302	VENDEMPADL	1131.48	5.8997	0	0	0
mut	293	302	VENDEMPADL	1131.48	5.97029	0.25	1.01059	0.007978
mut	293	302	VENDEMPADL	1131.48	5.96375	1	1.64031	0.013944
mut	293	302	VENDEMPADL	1131.48	5.94183	10	3.12876	0.008972
mut	293	302	VENDEMPADL	1131.48	5.9537	60	3.27487	0.019377
mut	293	302	VENDEMPADL	1131.48	5.94437	480	3.35789	0.039756
mut	293	302	VENDEMPADL	1131.48	5.99213	1440	3.33122	0.025428
wt	293	302	VENDEMPADL	1131.48	5.8997	0	0	0
wt	293	302	VENDEMPADL	1131.48	5.97415	0.25	1.01589	0.008297
wt	293	302	VENDEMPADL	1131.48	5.96184	1	1.60095	0.024705
wt	293	302	VENDEMPADL	1131.48	5.9534	10	3.16018	0.024821
wt	293	302	VENDEMPADL	1131.48	5.95229	60	3.30298	0.050941
wt	293	302	VENDEMPADL	1131.48	5.95399	480	3.31918	0.052101
wt	293	302	VENDEMPADL	1131.48	5.99756	1440	3.36666	0.010274
mut	309	318	FVESKDVCKN	1167.56	3.50747	0	0	0
mut	309	318	FVESKDVCKN	1167.56	3.56514	0.25	1.06725	0.141072
mut	309	318	FVESKDVCKN	1167.56	3.55023	1	1.32676	0.138925
mut	309	318	FVESKDVCKN	1167.56	3.52503	10	2.34424	0.132094
mut	309	318	FVESKDVCKN	1167.56	3.52021	60	3.05326	0.145217
mut	309	318	FVESKDVCKN	1167.56	3.52004	480	3.95181	0.179367
mut	309	318	FVESKDVCKN	1167.56	3.54638	1440	3.9376	0.146137
mut	309	318	FVESKDVCKN	1167.56	3.60606	MAX	4.07139	0.146036
wt	309	318	FVESKDVCKN	1167.56	3.50747	0	0	0
wt	309	318	FVESKDVCKN	1167.56	3.57758	0.25	1.09136	0.143262
wt	309	318	FVESKDVCKN	1167.56	3.55508	1	1.32011	0.142448
wt	309	318	FVESKDVCKN	1167.56	3.51994	10	2.35925	0.138266
wt	309	318	FVESKDVCKN	1167.56	3.51477	60	3.08798	0.139599
wt	309	318	FVESKDVCKN	1167.56	3.52886	480	3.9371	0.166378
wt	309	318	FVESKDVCKN	1167.56	3.55909	1440	3.96766	0.149047
wt	309	318	FVESKDVCKN	1167.56	3.6013	MAX	4.0461	0.146464
mut	309	326	FVESKDVCKNYAEAKDVF	2091	5.50922	0	0	0
mut	309	326	FVESKDVCKNYAEAKDVF	2091	5.62163	0.25	1.40512	0.024958
mut	309	326	FVESKDVCKNYAEAKDVF	2091	5.6143	1	1.91292	0.033161
mut	309	326	FVESKDVCKNYAEAKDVF	2091	5.59618	10	3.36716	0.01308
mut	309	326	FVESKDVCKNYAEAKDVF	2091	5.59258	60	5.25675	0.020133
mut	309	326	FVESKDVCKNYAEAKDVF	2091	5.58823	480	7.76451	0.001119
mut	309	326	FVESKDVCKNYAEAKDVF	2091	5.63293	1440	7.88258	0.049655
mut	309	326	FVESKDVCKNYAEAKDVF	2091	5.70961	MAX	9.86856	0.019831
wt	309	326	FVESKDVCKNYAEAKDVF	2091	5.50922	0	0	0
wt	309	326	FVESKDVCKNYAEAKDVF	2091	5.62622	0.25	1.43088	0.021426
wt	309	326	FVESKDVCKNYAEAKDVF	2091	5.611	1	1.92156	0.060079
wt	309	326	FVESKDVCKNYAEAKDVF	2091	5.59509	10	3.38988	0.044588
wt	309	326	FVESKDVCKNYAEAKDVF	2091	5.58455	60	5.30322	0.069645
wt	309	326	FVESKDVCKNYAEAKDVF	2091	5.58949	480	7.75223	0.025122
wt	309	326	FVESKDVCKNYAEAKDVF	2091	5.63854	1440	7.88941	0.018255
wt	309	326	FVESKDVCKNYAEAKDVF	2091	5.70933	MAX	9.82046	0.015837
mut	334	341	YARRHPDY	1076.52	3.1439	0	0	0
mut	334	341	YARRHPDY	1076.52	3.23923	0.25	0.169625	0.017612
mut	334	341	YARRHPDY	1076.52	3.22134	1	0.205385	0.006631
mut	334	341	YARRHPDY	1076.52	3.20397	10	0.203536	0.009583
mut	334	341	YARRHPDY	1076.52	3.18322	60	0.212473	0.049702
mut	334	341	YARRHPDY	1076.52	3.19945	480	0.501185	0.004375
mut	334	341	YARRHPDY	1076.52	3.20872	1440	0.70003	0.023305
mut	334	341	YARRHPDY	1076.52	3.30732	MAX	2.04218	0.01046
wt	334	341	YARRHPDY	1076.52	3.1439	0	0	0
wt	334	341	YARRHPDY	1076.52	3.24953	0.25	0.203509	0.013905
wt	334	341	YARRHPDY	1076.52	3.22201	1	0.215309	0.005551
wt	334	341	YARRHPDY	1076.52	3.1926	10	0.175275	0.035303
wt	334	341	YARRHPDY	1076.52	3.19011	60	0.259655	0.025423
wt	334	341	YARRHPDY	1076.52	3.20684	480	0.505002	0.003099
wt	334	341	YARRHPDY	1076.52	3.22074	1440	0.666501	0.022904
wt	334	341	YARRHPDY	1076.52	3.30379	MAX	2.05909	0.012818
mut	331	342	LYEYARRHPDYS	1568.74	4.00094	0	0	0
mut	331	342	LYEYARRHPDYS	1568.74	4.11013	0.25	0.155688	0.019971
mut	331	342	LYEYARRHPDYS	1568.74	4.09889	1	0.149819	0.033603
mut	331	342	LYEYARRHPDYS	1568.74	4.07804	10	0.296157	0.060719
mut	331	342	LYEYARRHPDYS	1568.74	4.08184	60	0.587622	0.024509
mut	331	342	LYEYARRHPDYS	1568.74	4.08268	480	1.04083	0.035153
mut	331	342	LYEYARRHPDYS	1568.74	4.103	1440	1.31855	0.011773
mut	331	342	LYEYARRHPDYS	1568.74	4.17905	MAX	4.97295	0.028284
wt	331	342	LYEYARRHPDYS	1568.74	4.00094	0	0	0
wt	331	342	LYEYARRHPDYS	1568.74	4.11077	0.25	0.149548	0.003549
wt	331	342	LYEYARRHPDYS	1568.74	4.10193	1	0.144693	0.010694
wt	331	342	LYEYARRHPDYS	1568.74	4.0788	10	0.228175	0.025222
wt	331	342	LYEYARRHPDYS	1568.74	4.0773	60	0.595804	0.022498
wt	331	342	LYEYARRHPDYS	1568.74	4.08272	480	1.06881	0.043572
wt	331	342	LYEYARRHPDYS	1568.74	4.11396	1440	1.29601	0.026275
wt	331	342	LYEYARRHPDYS	1568.74	4.1749	MAX	4.91603	0.068832
mut	332	342	YEYARRHPDYS	1455.65	3.51852	0	0	0
mut	332	342	YEYARRHPDYS	1455.65	3.62508	0.25	0.320694	0.022658
mut	332	342	YEYARRHPDYS	1455.65	3.60946	1	0.311674	0.025651
mut	332	342	YEYARRHPDYS	1455.65	3.58729	10	0.414518	0.00848
mut	332	342	YEYARRHPDYS	1455.65	3.59162	60	0.715499	0.025675
mut	332	342	YEYARRHPDYS	1455.65	3.59072	480	1.06523	0.020094
mut	332	342	YEYARRHPDYS	1455.65	3.60842	1440	1.28853	0.00562
mut	332	342	YEYARRHPDYS	1455.65	3.68415	MAX	4.0989	0.044442
wt	332	342	YEYARRHPDYS	1455.65	3.51852	0	0	0
wt	332	342	YEYARRHPDYS	1455.65	3.63825	0.25	0.340197	0.012809
wt	332	342	YEYARRHPDYS	1455.65	3.61543	1	0.32455	0.027496
wt	332	342	YEYARRHPDYS	1455.65	3.58686	10	0.399049	0.013313
wt	332	342	YEYARRHPDYS	1455.65	3.58407	60	0.709733	0.013851
wt	332	342	YEYARRHPDYS	1455.65	3.59196	480	1.10731	0.024073
wt	332	342	YEYARRHPDYS	1455.65	3.62092	1440	1.27876	0.025077
wt	332	342	YEYARRHPDYS	1455.65	3.67952	MAX	4.10222	0.025005
mut	334	342	YARRHPDYS	1163.55	2.74707	0	0	0
mut	334	342	YARRHPDYS	1163.55	2.8591	0.25	0.317588	0.025312
mut	334	342	YARRHPDYS	1163.55	2.84609	1	0.328579	0.049274
mut	334	342	YARRHPDYS	1163.55	2.84278	10	0.407379	0.011627
mut	334	342	YARRHPDYS	1163.55	2.75254	60	0.670531	0.015859
mut	334	342	YARRHPDYS	1163.55	2.84467	480	0.966397	0.010863
mut	334	342	YARRHPDYS	1163.55	2.84562	1440	1.22465	0.032137
mut	334	342	YARRHPDYS	1163.55	2.92285	MAX	2.66969	0.048539
wt	334	342	YARRHPDYS	1163.55	2.74707	0	0	0
wt	334	342	YARRHPDYS	1163.55	2.89739	0.25	0.341621	0.012709
wt	334	342	YARRHPDYS	1163.55	2.85057	1	0.342533	0.019176
wt	334	342	YARRHPDYS	1163.55	2.80468	10	0.407077	0.020456
wt	334	342	YARRHPDYS	1163.55	2.80334	60	0.674469	0.026882
wt	334	342	YARRHPDYS	1163.55	2.81849	480	1.01134	0.020082
wt	334	342	YARRHPDYS	1163.55	2.85428	1440	1.24068	0.008776
wt	334	342	YARRHPDYS	1163.55	2.89949	MAX	2.66771	0.013176
mut	334	345	YARRHPDYSVVL	1474.77	5.17357	0	0	0
mut	334	345	YARRHPDYSVVL	1474.77	5.30724	0.25	0.103831	0.006556
mut	334	345	YARRHPDYSVVL	1474.77	5.29835	1	0.192467	0.021094
mut	334	345	YARRHPDYSVVL	1474.77	5.28249	10	0.83884	0.033256
mut	334	345	YARRHPDYSVVL	1474.77	5.28817	60	1.65997	0.021983
mut	334	345	YARRHPDYSVVL	1474.77	5.28096	480	2.64632	0.029803
mut	334	345	YARRHPDYSVVL	1474.77	5.31724	1440	3.02228	0.033073
mut	334	345	YARRHPDYSVVL	1474.77	5.43361	MAX	4.75392	0.048967
wt	334	345	YARRHPDYSVVL	1474.77	5.17357	0	0	0
wt	334	345	YARRHPDYSVVL	1474.77	5.31371	0.25	0.078871	0.012596
wt	334	345	YARRHPDYSVVL	1474.77	5.29963	1	0.222306	0.008036
wt	334	345	YARRHPDYSVVL	1474.77	5.28664	10	0.830293	0.018576
wt	334	345	YARRHPDYSVVL	1474.77	5.28054	60	1.67244	0.048964
wt	334	345	YARRHPDYSVVL	1474.77	5.28279	480	2.5808	0.048647
wt	334	345	YARRHPDYSVVL	1474.77	5.32455	1440	3.02422	0.040266
wt	334	345	YARRHPDYSVVL	1474.77	5.43216	MAX	4.74951	0.060361
mut	346	352	LLRLAKT	813.544	4.23632	0	0	0
mut	346	352	LLRLAKT	813.544	4.33282	0.25	-0.028184	0.010017
mut	346	352	LLRLAKT	813.544	4.32057	1	-0.005484	0.032745
mut	346	352	LLRLAKT	813.544	4.30533	10	-0.015637	0.004418
mut	346	352	LLRLAKT	813.544	4.30654	60	-0.007648	0.022245
mut	346	352	LLRLAKT	813.544	4.30502	480	-0.002211	0.019633
mut	346	352	LLRLAKT	813.544	4.32756	1440	0.069904	0.019269
mut	346	352	LLRLAKT	813.544	4.41009	MAX	3.60038	0.002843
wt	346	352	LLRLAKT	813.544	4.23632	0	0	0
wt	346	352	LLRLAKT	813.544	4.33796	0.25	-0.038693	0.01504
wt	346	352	LLRLAKT	813.544	4.32197	1	-0.032892	0.02098
wt	346	352	LLRLAKT	813.544	4.30353	10	-0.038596	0.009975
wt	346	352	LLRLAKT	813.544	4.29769	60	-0.017113	0.021753
wt	346	352	LLRLAKT	813.544	4.30786	480	0.018758	0.029693
wt	346	352	LLRLAKT	813.544	4.33804	1440	0.056544	0.023493
wt	346	352	LLRLAKT	813.544	4.40707	MAX	3.59581	0.008493
mut	346	357	LLRLAKTYETTL	1420.83	5.6192	0	0	0
mut	346	357	LLRLAKTYETTL	1420.83	5.73336	0.25	0.113987	0.015577
mut	346	357	LLRLAKTYETTL	1420.83	5.72556	1	0.155575	0.015951
mut	346	357	LLRLAKTYETTL	1420.83	5.70671	10	0.107339	0.028599
mut	346	357	LLRLAKTYETTL	1420.83	5.71225	60	0.15301	0.00139
mut	346	357	LLRLAKTYETTL	1420.83	5.72011	480	0.225203	0.03611
mut	346	357	LLRLAKTYETTL	1420.83	5.75504	1440	0.291179	0.007011
mut	346	357	LLRLAKTYETTL	1420.83	5.81655	MAX	7.39663	0.022059
wt	346	357	LLRLAKTYETTL	1420.83	5.6192	0	0	0
wt	346	357	LLRLAKTYETTL	1420.83	5.74217	0.25	0.145882	0.003934
wt	346	357	LLRLAKTYETTL	1420.83	5.72787	1	0.160777	0.007913
wt	346	357	LLRLAKTYETTL	1420.83	5.70643	10	0.131407	0.017525
wt	346	357	LLRLAKTYETTL	1420.83	5.7124	60	0.182719	0.034895
wt	346	357	LLRLAKTYETTL	1420.83	5.7172	480	0.196261	0.040174
wt	346	357	LLRLAKTYETTL	1420.83	5.76241	1440	0.313111	0.027276
wt	346	357	LLRLAKTYETTL	1420.83	5.82546	MAX	7.30562	0.054354
mut	350	357	AKTYETTL	925.476	4.78007	0	0	0
mut	350	357	AKTYETTL	925.476	4.85886	0.25	0.099525	0.093901
mut	350	357	AKTYETTL	925.476	4.84761	1	0.104003	0.099042
mut	350	357	AKTYETTL	925.476	4.83059	10	0.114683	0.093249
mut	350	357	AKTYETTL	925.476	4.83431	60	0.096777	0.0949
mut	350	357	AKTYETTL	925.476	4.82933	480	0.12973	0.093757
mut	350	357	AKTYETTL	925.476	4.86102	1440	0.192698	0.095269
mut	350	357	AKTYETTL	925.476	4.91869	MAX	4.07053	0.137893
wt	350	357	AKTYETTL	925.476	4.78007	0	0	0
wt	350	357	AKTYETTL	925.476	4.86764	0.25	0.105936	0.093883
wt	350	357	AKTYETTL	925.476	4.84912	1	0.095818	0.093044
wt	350	357	AKTYETTL	925.476	4.83059	10	0.081261	0.092581
wt	350	357	AKTYETTL	925.476	4.82803	60	0.115889	0.096005
wt	350	357	AKTYETTL	925.476	4.8312	480	0.150424	0.093563
wt	350	357	AKTYETTL	925.476	4.86955	1440	0.231112	0.09439
wt	350	357	AKTYETTL	925.476	4.91711	MAX	4.06356	0.102631
mut	363	370	AADPHECY	904.339	4.12459	0	0	0
mut	363	370	AADPHECY	904.339	4.20938	0.25	0.691164	0.019083
mut	363	370	AADPHECY	904.339	4.19551	1	0.877995	0.041873
mut	363	370	AADPHECY	904.339	4.17576	10	1.32711	0.051968
mut	363	370	AADPHECY	904.339	4.17653	60	1.64489	0.050853
mut	363	370	AADPHECY	904.339	4.17729	480	2.00134	0.016609
mut	363	370	AADPHECY	904.339	4.19183	1440	2.02318	0.009178
mut	363	370	AADPHECY	904.339	4.25507	MAX	2.03956	0.026063
wt	363	370	AADPHECY	904.339	4.12459	0	0	0
wt	363	370	AADPHECY	904.339	4.22201	0.25	0.707798	0.005248
wt	363	370	AADPHECY	904.339	4.20087	1	0.90809	0.021857
wt	363	370	AADPHECY	904.339	4.17383	10	1.34587	0.041556
wt	363	370	AADPHECY	904.339	4.17073	60	1.65772	0.030086
wt	363	370	AADPHECY	904.339	4.1777	480	1.98182	0.019799
wt	363	370	AADPHECY	904.339	4.20258	1440	2.05232	0.031132
wt	363	370	AADPHECY	904.339	4.25123	MAX	1.99253	0.046243
mut	371	387	AKVFDEFKPLVEEPQNL	2002.04	6.38046	0	0	0
mut	371	387	AKVFDEFKPLVEEPQNL	2002.04	6.48269	0.25	0.577551	0.025044
mut	371	387	AKVFDEFKPLVEEPQNL	2002.04	6.48056	1	0.803862	0.063237
mut	371	387	AKVFDEFKPLVEEPQNL	2002.04	6.46378	10	2.05402	0.074779
mut	371	387	AKVFDEFKPLVEEPQNL	2002.04	6.46642	60	3.64061	0.118838
mut	371	387	AKVFDEFKPLVEEPQNL	2002.04	6.46205	480	5.46151	0.125357
mut	371	387	AKVFDEFKPLVEEPQNL	2002.04	6.51015	1440	6.47422	0.074012
mut	371	387	AKVFDEFKPLVEEPQNL	2002.04	6.55934	MAX	7.98826	0.016415
wt	371	387	AKVFDEFKPLVEEPQNL	2002.04	6.38046	0	0	0
wt	371	387	AKVFDEFKPLVEEPQNL	2002.04	6.48703	0.25	0.549867	0.036953
wt	371	387	AKVFDEFKPLVEEPQNL	2002.04	6.46706	1	0.84124	0.034896
wt	371	387	AKVFDEFKPLVEEPQNL	2002.04	6.4623	10	2.00204	0.047112
wt	371	387	AKVFDEFKPLVEEPQNL	2002.04	6.46446	60	3.62585	0.039358
wt	371	387	AKVFDEFKPLVEEPQNL	2002.04	6.47271	480	5.43738	0.041721
wt	371	387	AKVFDEFKPLVEEPQNL	2002.04	6.51425	1440	6.53064	0.031596
wt	371	387	AKVFDEFKPLVEEPQNL	2002.04	6.58379	MAX	8.09495	0.126498
mut	378	387	KPLVEEPQNL	1165.63	5.13176	0	0	0
mut	378	387	KPLVEEPQNL	1165.63	5.21302	0.25	0.421678	0.014229
mut	378	387	KPLVEEPQNL	1165.63	5.20782	1	0.612715	0.008769
mut	378	387	KPLVEEPQNL	1165.63	5.19545	10	1.59584	0.026393
mut	378	387	KPLVEEPQNL	1165.63	5.1985	60	2.24104	0.024508
mut	378	387	KPLVEEPQNL	1165.63	5.19437	480	2.86171	0.053037
mut	378	387	KPLVEEPQNL	1165.63	5.22795	1440	3.35547	0.049869
mut	378	387	KPLVEEPQNL	1165.63	5.27718	MAX	4.45605	0.014199
wt	378	387	KPLVEEPQNL	1165.63	5.13176	0	0	0
wt	378	387	KPLVEEPQNL	1165.63	5.22151	0.25	0.446295	0.009867
wt	378	387	KPLVEEPQNL	1165.63	5.20578	1	0.594968	0.010248
wt	378	387	KPLVEEPQNL	1165.63	5.1991	10	1.5743	0.026341
wt	378	387	KPLVEEPQNL	1165.63	5.18976	60	2.23752	0.019786
wt	378	387	KPLVEEPQNL	1165.63	5.19158	480	2.85292	0.01584
wt	378	387	KPLVEEPQNL	1165.63	5.23524	1440	3.36573	0.031091
wt	378	387	KPLVEEPQNL	1165.63	5.27697	MAX	4.46974	0.006821
mut	395	401	FEQLGEY	884.392	6.05904	0	0	0
mut	395	401	FEQLGEY	884.392	6.1326	0.25	0.424451	0.009785
mut	395	401	FEQLGEY	884.392	6.12611	1	0.715415	0.015069
mut	395	401	FEQLGEY	884.392	6.10759	10	0.931529	0.05039
mut	395	401	FEQLGEY	884.392	6.11461	60	1.11539	0.01389
mut	395	401	FEQLGEY	884.392	6.1074	480	1.77851	0.004699
mut	395	401	FEQLGEY	884.392	6.15408	1440	2.28946	0.027272
mut	395	401	FEQLGEY	884.392	6.18321	MAX	2.67322	0.039793
wt	395	401	FEQLGEY	884.392	6.05904	0	0	0
wt	395	401	FEQLGEY	884.392	6.1381	0.25	0.464729	0.038902
wt	395	401	FEQLGEY	884.392	6.12302	1	0.689998	0.018571
wt	395	401	FEQLGEY	884.392	6.10733	10	0.970527	0.033148
wt	395	401	FEQLGEY	884.392	6.10848	60	1.06669	0.008296
wt	395	401	FEQLGEY	884.392	6.11156	480	1.81358	0.032539
wt	395	401	FEQLGEY	884.392	6.1591	1440	2.32064	0.004746
wt	395	401	FEQLGEY	884.392	6.18565	MAX	2.74312	0.041079
mut	395	408	FEQLGEYKFQNALL	1698.86	7.2488	0	0	0
mut	395	408	FEQLGEYKFQNALL	1698.86	7.34036	0.25	0.600065	0.013739
mut	395	408	FEQLGEYKFQNALL	1698.86	7.33717	1	0.874495	0.014671
mut	395	408	FEQLGEYKFQNALL	1698.86	7.31841	10	1.31124	0.028028
mut	395	408	FEQLGEYKFQNALL	1698.86	7.311	60	1.86331	0.0257
mut	395	408	FEQLGEYKFQNALL	1698.86	7.31467	480	2.90527	0.028647
mut	395	408	FEQLGEYKFQNALL	1698.86	7.39697	1440	3.89292	0.057597
mut	395	408	FEQLGEYKFQNALL	1698.86	7.41336	MAX	7.59622	0.033954
wt	395	408	FEQLGEYKFQNALL	1698.86	7.2488	0	0	0
wt	395	408	FEQLGEYKFQNALL	1698.86	7.3486	0.25	0.665874	0.01682
wt	395	408	FEQLGEYKFQNALL	1698.86	7.2924	1	0.926358	0.030322
wt	395	408	FEQLGEYKFQNALL	1698.86	7.31963	10	1.36599	0.01182
wt	395	408	FEQLGEYKFQNALL	1698.86	7.32021	60	1.88105	0.045447
wt	395	408	FEQLGEYKFQNALL	1698.86	7.33117	480	2.95534	0.039099
wt	395	408	FEQLGEYKFQNALL	1698.86	7.40396	1440	4.02615	0.061432
wt	395	408	FEQLGEYKFQNALL	1698.86	7.46964	MAX	7.61554	0.0263
mut	408	420	LVRYTKKVPQVST	1517.89	3.82697	0	0	0
mut	408	420	LVRYTKKVPQVST	1517.89	3.86051	0.25	1.10305	0.034071
mut	408	420	LVRYTKKVPQVST	1517.89	3.85113	1	1.3359	0.072152
mut	408	420	LVRYTKKVPQVST	1517.89	3.82681	10	1.6442	0.026752
mut	408	420	LVRYTKKVPQVST	1517.89	3.83651	60	1.91032	0.014013
mut	408	420	LVRYTKKVPQVST	1517.89	3.83543	480	2.44345	0.039538
mut	408	420	LVRYTKKVPQVST	1517.89	3.85634	1440	2.83259	0.133345
mut	408	420	LVRYTKKVPQVST	1517.89	3.9304	MAX	5.8475	0.011594
wt	408	420	LVRYTKKVPQVST	1517.89	3.82697	0	0	0
wt	408	420	LVRYTKKVPQVST	1517.89	3.86795	0.25	1.11838	0.007769
wt	408	420	LVRYTKKVPQVST	1517.89	3.85002	1	1.34634	0.07243
wt	408	420	LVRYTKKVPQVST	1517.89	3.83067	10	1.62006	0.017013
wt	408	420	LVRYTKKVPQVST	1517.89	3.82284	60	1.93308	0.018273
wt	408	420	LVRYTKKVPQVST	1517.89	3.83202	480	2.49832	0.043312
wt	408	420	LVRYTKKVPQVST	1517.89	3.86613	1440	2.99527	0.092412
wt	408	420	LVRYTKKVPQVST	1517.89	3.92816	MAX	5.8448	0.017854
mut	409	420	VRYTKKVPQVST	1404.81	3.46409	0	0	0
mut	409	420	VRYTKKVPQVST	1404.81	3.56868	0.25	1.18904	0.019501
mut	409	420	VRYTKKVPQVST	1404.81	3.55337	1	1.44036	0.017359
mut	409	420	VRYTKKVPQVST	1404.81	3.52874	10	1.74069	0.009326
mut	409	420	VRYTKKVPQVST	1404.81	3.53778	60	1.97841	0.022453
mut	409	420	VRYTKKVPQVST	1404.81	3.53695	480	2.5102	0.039515
mut	409	420	VRYTKKVPQVST	1404.81	3.5585	1440	2.86551	0.127383
mut	409	420	VRYTKKVPQVST	1404.81	3.63171	MAX	5.86667	0.021179
wt	409	420	VRYTKKVPQVST	1404.81	3.46409	0	0	0
wt	409	420	VRYTKKVPQVST	1404.81	3.57944	0.25	1.2287	0.019695
wt	409	420	VRYTKKVPQVST	1404.81	3.55938	1	1.48213	0.066995
wt	409	420	VRYTKKVPQVST	1404.81	3.53054	10	1.71268	0.025119
wt	409	420	VRYTKKVPQVST	1404.81	3.52815	60	2.01639	0.029107
wt	409	420	VRYTKKVPQVST	1404.81	3.54152	480	2.51561	0.068492
wt	409	420	VRYTKKVPQVST	1404.81	3.57036	1440	3.01343	0.064184
wt	409	420	VRYTKKVPQVST	1404.81	3.62701	MAX	5.84355	0.026186
mut	409	423	VRYTKKVPQVSTPTL	1715.99	4.65498	0	0	0
mut	409	423	VRYTKKVPQVSTPTL	1715.99	4.76665	0.25	1.43714	0.01177
mut	409	423	VRYTKKVPQVSTPTL	1715.99	4.75835	1	1.81101	0.000854
mut	409	423	VRYTKKVPQVSTPTL	1715.99	4.74219	10	2.47863	0.00914
mut	409	423	VRYTKKVPQVSTPTL	1715.99	4.74066	60	2.9395	0.016424
mut	409	423	VRYTKKVPQVSTPTL	1715.99	4.75263	480	3.52766	0.061778
mut	409	423	VRYTKKVPQVSTPTL	1715.99	4.77909	1440	3.94217	0.138894
mut	409	423	VRYTKKVPQVSTPTL	1715.99	4.86906	MAX	7.67654	0.029905
wt	409	423	VRYTKKVPQVSTPTL	1715.99	4.65498	0	0	0
wt	409	423	VRYTKKVPQVSTPTL	1715.99	4.77626	0.25	1.44713	0.038061
wt	409	423	VRYTKKVPQVSTPTL	1715.99	4.75952	1	1.84365	0.02132
wt	409	423	VRYTKKVPQVSTPTL	1715.99	4.73708	10	2.48647	0.026168
wt	409	423	VRYTKKVPQVSTPTL	1715.99	4.73454	60	2.96397	0.034236
wt	409	423	VRYTKKVPQVSTPTL	1715.99	4.74988	480	3.55902	0.061657
wt	409	423	VRYTKKVPQVSTPTL	1715.99	4.7886	1440	4.10168	0.086628
wt	409	423	VRYTKKVPQVSTPTL	1715.99	4.87047	MAX	7.66713	0.0453
mut	424	450	VEVSRNLGKVGSKCCKHPEAKRMPCAE	2955.47	3.67544	0	0	0
mut	424	450	VEVSRNLGKVGSKCCKHPEAKRMPCAE	2955.47	3.79971	0.25	1.8403	0.036316
mut	424	450	VEVSRNLGKVGSKCCKHPEAKRMPCAE	2955.47	3.78473	1	2.22543	0.015741
mut	424	450	VEVSRNLGKVGSKCCKHPEAKRMPCAE	2955.47	3.77185	10	4.59024	0.070074
mut	424	450	VEVSRNLGKVGSKCCKHPEAKRMPCAE	2955.47	3.7765	60	6.11016	0.050575
mut	424	450	VEVSRNLGKVGSKCCKHPEAKRMPCAE	2955.47	3.76551	480	8.02514	0.032619
mut	424	450	VEVSRNLGKVGSKCCKHPEAKRMPCAE	2955.47	3.78308	1440	8.55937	0.048624
mut	424	450	VEVSRNLGKVGSKCCKHPEAKRMPCAE	2955.47	3.85946	MAX	11.6511	0.050575
wt	424	450	VEVSRNLGKVGSKCCKHPEAKRMPCAE	2955.47	3.67544	0	0	0
wt	424	450	VEVSRNLGKVGSKCCKHPEAKRMPCAE	2955.47	3.80224	0.25	1.88369	0.046333
wt	424	450	VEVSRNLGKVGSKCCKHPEAKRMPCAE	2955.47	3.7831	1	2.30403	0.132271
wt	424	450	VEVSRNLGKVGSKCCKHPEAKRMPCAE	2955.47	3.77106	10	4.56161	0.082865
wt	424	450	VEVSRNLGKVGSKCCKHPEAKRMPCAE	2955.47	3.76302	60	6.19121	0.058128
wt	424	450	VEVSRNLGKVGSKCCKHPEAKRMPCAE	2955.47	3.76484	480	8.10883	0.050047
wt	424	450	VEVSRNLGKVGSKCCKHPEAKRMPCAE	2955.47	3.79352	1440	8.56657	0.058344
wt	424	450	VEVSRNLGKVGSKCCKHPEAKRMPCAE	2955.47	3.85904	MAX	11.5938	0.04751
mut	424	453	VEVSRNLGKVGSKCCKHPEAKRMPCAEDYL	3346.64	4.78958	0	0	0
mut	424	453	VEVSRNLGKVGSKCCKHPEAKRMPCAEDYL	3346.64	4.93712	0.25	1.6556	0.081143
mut	424	453	VEVSRNLGKVGSKCCKHPEAKRMPCAEDYL	3346.64	4.92606	1	2.08579	0.061957
mut	424	453	VEVSRNLGKVGSKCCKHPEAKRMPCAEDYL	3346.64	4.91273	10	5.36553	0.039148
mut	424	453	VEVSRNLGKVGSKCCKHPEAKRMPCAEDYL	3346.64	4.91832	60	7.393	0.062535
mut	424	453	VEVSRNLGKVGSKCCKHPEAKRMPCAEDYL	3346.64	4.90731	480	8.89577	0.024879
mut	424	453	VEVSRNLGKVGSKCCKHPEAKRMPCAEDYL	3346.64	4.93978	1440	10.3153	0.08853
mut	424	453	VEVSRNLGKVGSKCCKHPEAKRMPCAEDYL	3346.64	5.06622	MAX	13.4634	0.035077
wt	424	453	VEVSRNLGKVGSKCCKHPEAKRMPCAEDYL	3346.64	4.78958	0	0	0
wt	424	453	VEVSRNLGKVGSKCCKHPEAKRMPCAEDYL	3346.64	4.93802	0.25	1.71673	0.044795
wt	424	453	VEVSRNLGKVGSKCCKHPEAKRMPCAEDYL	3346.64	4.92309	1	2.17111	0.081827
wt	424	453	VEVSRNLGKVGSKCCKHPEAKRMPCAEDYL	3346.64	4.91171	10	5.31053	0.016807
wt	424	453	VEVSRNLGKVGSKCCKHPEAKRMPCAEDYL	3346.64	4.90807	60	7.27837	0.103489
wt	424	453	VEVSRNLGKVGSKCCKHPEAKRMPCAEDYL	3346.64	4.91113	480	8.7456	0.230337
wt	424	453	VEVSRNLGKVGSKCCKHPEAKRMPCAEDYL	3346.64	4.94614	1440	10.3223	0.035199
wt	424	453	VEVSRNLGKVGSKCCKHPEAKRMPCAEDYL	3346.64	5.06948	MAX	13.4384	0.030035
mut	454	460	SVVLNQL	771.449	5.98307	0	0	0
mut	454	460	SVVLNQL	771.449	6.05947	0.25	0.104806	0.006897
mut	454	460	SVVLNQL	771.449	6.05514	1	0.108967	0.008808
mut	454	460	SVVLNQL	771.449	6.03131	10	0.229271	0.022508
mut	454	460	SVVLNQL	771.449	6.04019	60	0.794518	0.083842
mut	454	460	SVVLNQL	771.449	6.03238	480	1.95055	0.058199
mut	454	460	SVVLNQL	771.449	6.0783	1440	2.74915	0.003586
mut	454	460	SVVLNQL	771.449	6.10248	MAX	3.86036	0.013991
wt	454	460	SVVLNQL	771.449	5.98307	0	0	0
wt	454	460	SVVLNQL	771.449	6.06269	0.25	0.115371	0.005993
wt	454	460	SVVLNQL	771.449	6.05183	1	0.121084	0.001305
wt	454	460	SVVLNQL	771.449	6.03592	10	0.238723	0.01953
wt	454	460	SVVLNQL	771.449	6.033	60	0.777337	0.03718
wt	454	460	SVVLNQL	771.449	6.03671	480	1.9063	0.043842
wt	454	460	SVVLNQL	771.449	6.08216	1440	2.70262	0.062279
wt	454	460	SVVLNQL	771.449	6.10581	MAX	3.89495	0.038754
mut	464	476	HEKTPVSDRVTKC	1498.76	3.09442	0	0	0
mut	464	476	HEKTPVSDRVTKC	1498.76	3.13898	0.25	1.29573	0.026123
mut	464	476	HEKTPVSDRVTKC	1498.76	3.12432	1	1.65923	0.031023
mut	464	476	HEKTPVSDRVTKC	1498.76	3.10071	10	3.14324	0.008865
mut	464	476	HEKTPVSDRVTKC	1498.76	3.10264	60	3.75267	0.076007
mut	464	476	HEKTPVSDRVTKC	1498.76	3.09943	480	5.18035	0.017923
mut	464	476	HEKTPVSDRVTKC	1498.76	3.1105	1440	5.17836	0.040536
mut	464	476	HEKTPVSDRVTKC	1498.76	3.19964	MAX	5.24712	0.015264
wt	464	476	HEKTPVSDRVTKC	1498.76	3.09442	0	0	0
wt	464	476	HEKTPVSDRVTKC	1498.76	3.15273	0.25	1.277	0.010385
wt	464	476	HEKTPVSDRVTKC	1498.76	3.12253	1	1.72766	0.09063
wt	464	476	HEKTPVSDRVTKC	1498.76	3.0956	10	3.19877	0.025634
wt	464	476	HEKTPVSDRVTKC	1498.76	3.09299	60	3.76538	0.018674
wt	464	476	HEKTPVSDRVTKC	1498.76	3.09899	480	5.16659	0.033035
wt	464	476	HEKTPVSDRVTKC	1498.76	3.12309	1440	5.17339	0.020464
wt	464	476	HEKTPVSDRVTKC	1498.76	3.1933	MAX	5.23647	0.02741
mut	461	478	CVLHEKTPVSDRVTKCCT	2017.97	4.10377	0	0	0
mut	461	478	CVLHEKTPVSDRVTKCCT	2017.97	4.21411	0.25	1.72733	0.034602
mut	461	478	CVLHEKTPVSDRVTKCCT	2017.97	4.1985	1	2.33609	0.030451
mut	461	478	CVLHEKTPVSDRVTKCCT	2017.97	4.17999	10	4.17094	0.112686
mut	461	478	CVLHEKTPVSDRVTKCCT	2017.97	4.18395	60	5.76783	0.066269
mut	461	478	CVLHEKTPVSDRVTKCCT	2017.97	4.17403	480	7.21553	0.04975
mut	461	478	CVLHEKTPVSDRVTKCCT	2017.97	4.20113	1440	7.2992	0.032095
mut	461	478	CVLHEKTPVSDRVTKCCT	2017.97	4.27426	MAX	7.73905	0.079228
wt	461	478	CVLHEKTPVSDRVTKCCT	2017.97	4.10377	0	0	0
wt	461	478	CVLHEKTPVSDRVTKCCT	2017.97	4.21917	0.25	1.69943	0.007335
wt	461	478	CVLHEKTPVSDRVTKCCT	2017.97	4.20395	1	2.31708	0.035297
wt	461	478	CVLHEKTPVSDRVTKCCT	2017.97	4.17551	10	4.27162	0.033339
wt	461	478	CVLHEKTPVSDRVTKCCT	2017.97	4.17096	60	5.8246	0.08851
wt	461	478	CVLHEKTPVSDRVTKCCT	2017.97	4.17561	480	7.24249	0.058337
wt	461	478	CVLHEKTPVSDRVTKCCT	2017.97	4.21014	1440	7.31789	0.031852
wt	461	478	CVLHEKTPVSDRVTKCCT	2017.97	4.27486	MAX	7.71935	0.07878
mut	461	488	CVLHEKTPVSDRVTKCCTESLVNRRPCF	3219.58	5.4536	0	0	0
mut	461	488	CVLHEKTPVSDRVTKCCTESLVNRRPCF	3219.58	5.56637	0.25	3.12043	0.117969
mut	461	488	CVLHEKTPVSDRVTKCCTESLVNRRPCF	3219.58	5.55523	1	4.47805	0.05893
mut	461	488	CVLHEKTPVSDRVTKCCTESLVNRRPCF	3219.58	5.52397	10	7.94092	0.05383
mut	461	488	CVLHEKTPVSDRVTKCCTESLVNRRPCF	3219.58	5.52803	60	10.4374	0.129895
mut	461	488	CVLHEKTPVSDRVTKCCTESLVNRRPCF	3219.58	5.52457	480	12.5596	0.069627
mut	461	488	CVLHEKTPVSDRVTKCCTESLVNRRPCF	3219.58	5.56693	1440	12.8424	0.064059
mut	461	488	CVLHEKTPVSDRVTKCCTESLVNRRPCF	3219.58	5.64377	MAX	13.8806	0.037345
wt	461	488	CVLHEKTPVSDRVTKCCTESLVNRRPCF	3219.58	5.44573	0	0	0
wt	461	488	CVLHEKTPVSDRVTKCCTESLVNRRPCF	3219.58	5.57609	0.25	3.12095	0.069362
wt	461	488	CVLHEKTPVSDRVTKCCTESLVNRRPCF	3219.58	5.55573	1	4.48546	0.067305
wt	461	488	CVLHEKTPVSDRVTKCCTESLVNRRPCF	3219.58	5.52558	10	8.01316	0.127763
wt	461	488	CVLHEKTPVSDRVTKCCTESLVNRRPCF	3219.58	5.52312	60	10.4886	0.05625
wt	461	488	CVLHEKTPVSDRVTKCCTESLVNRRPCF	3219.58	5.51987	480	12.506	0.016153
wt	461	488	CVLHEKTPVSDRVTKCCTESLVNRRPCF	3219.58	5.57021	1440	12.9106	0.063074
wt	461	488	CVLHEKTPVSDRVTKCCTESLVNRRPCF	3219.58	5.63547	MAX	13.8673	0.129203
mut	479	488	ESLVNRRPCF	1219.61	5.31128	0	0	0
mut	479	488	ESLVNRRPCF	1219.61	5.41545	0.25	1.24121	0.01856
mut	479	488	ESLVNRRPCF	1219.61	5.4086	1	1.93334	0.066211
mut	479	488	ESLVNRRPCF	1219.61	5.39023	10	2.90002	0.032318
mut	479	488	ESLVNRRPCF	1219.61	5.39669	60	3.77712	0.090666
mut	479	488	ESLVNRRPCF	1219.61	5.38468	480	3.96457	0.028608
mut	479	488	ESLVNRRPCF	1219.61	5.42348	1440	4.00785	0.03041
mut	479	488	ESLVNRRPCF	1219.61	5.50707	MAX	4.18156	0.029232
wt	479	488	ESLVNRRPCF	1219.61	5.31128	0	0	0
wt	479	488	ESLVNRRPCF	1219.61	5.42149	0.25	1.28478	0.023779
wt	479	488	ESLVNRRPCF	1219.61	5.40576	1	1.96163	0.012346
wt	479	488	ESLVNRRPCF	1219.61	5.39047	10	2.92215	0.029414
wt	479	488	ESLVNRRPCF	1219.61	5.38675	60	3.73881	0.054199
wt	479	488	ESLVNRRPCF	1219.61	5.3877	480	3.94627	0.021167
wt	479	488	ESLVNRRPCF	1219.61	5.43248	1440	4.03248	0.00688
wt	479	488	ESLVNRRPCF	1219.61	5.50611	MAX	4.14839	0.045581
mut	492	502	EVDETYVPKEF	1354.63	5.88278	0	0	0
mut	492	502	EVDETYVPKEF	1354.63	5.96248	0.25	1.56356	0.048706
mut	492	502	EVDETYVPKEF	1354.63	5.95457	1	2.21069	0.050791
mut	492	502	EVDETYVPKEF	1354.63	5.93548	10	3.77843	0.024944
mut	492	502	EVDETYVPKEF	1354.63	5.94122	60	4.451	0.04906
mut	492	502	EVDETYVPKEF	1354.63	5.93396	480	4.43985	0.039906
mut	492	502	EVDETYVPKEF	1354.63	5.98133	1440	4.4445	0.031384
mut	492	502	EVDETYVPKEF	1354.63	6.03493	MAX	4.40849	0.010884
wt	492	502	EVDETYVPKEF	1354.63	5.88278	0	0	0
wt	492	502	EVDETYVPKEF	1354.63	5.96725	0.25	1.60775	0.028326
wt	492	502	EVDETYVPKEF	1354.63	5.95233	1	2.29106	0.044573
wt	492	502	EVDETYVPKEF	1354.63	5.94251	10	3.83662	0.042228
wt	492	502	EVDETYVPKEF	1354.63	5.93922	60	4.37825	0.033127
wt	492	502	EVDETYVPKEF	1354.63	5.93827	480	4.41691	0.025425
wt	492	502	EVDETYVPKEF	1354.63	5.98714	1440	4.48081	0.006603
wt	492	502	EVDETYVPKEF	1354.63	6.03683	MAX	4.42633	0.024546
mut	492	506	EVDETYVPKEFNAET	1769.8	5.48485	0	0	0
mut	492	506	EVDETYVPKEFNAET	1769.8	5.5687	0.25	3.19382	0.024835
mut	492	506	EVDETYVPKEFNAET	1769.8	5.56442	1	4.52396	0.006882
mut	492	506	EVDETYVPKEFNAET	1769.8	5.5426	10	6.6101	0.037555
mut	492	506	EVDETYVPKEFNAET	1769.8	5.54516	60	7.31894	0.008738
mut	492	506	EVDETYVPKEFNAET	1769.8	5.55048	480	7.29443	0.027223
mut	492	506	EVDETYVPKEFNAET	1769.8	5.58712	1440	7.29718	0.031783
mut	492	506	EVDETYVPKEFNAET	1769.8	5.62131	MAX	7.27684	0.005839
wt	492	506	EVDETYVPKEFNAET	1769.8	5.48485	0	0	0
wt	492	506	EVDETYVPKEFNAET	1769.8	5.57498	0.25	3.3657	0.023481
wt	492	506	EVDETYVPKEFNAET	1769.8	5.55914	1	4.70595	0.055143
wt	492	506	EVDETYVPKEFNAET	1769.8	5.53911	10	6.74309	0.012781
wt	492	506	EVDETYVPKEFNAET	1769.8	5.54064	60	7.25139	0.033381
wt	492	506	EVDETYVPKEFNAET	1769.8	5.54482	480	7.30439	0.041418
wt	492	506	EVDETYVPKEFNAET	1769.8	5.59084	1440	7.30706	0.010161
wt	492	506	EVDETYVPKEFNAET	1769.8	5.62346	MAX	7.28533	0.012713
mut	493	506	VDETYVPKEFNAET	1640.76	5.39274	0	0	0
mut	493	506	VDETYVPKEFNAET	1640.76	5.46712	0.25	2.99618	0.038575
mut	493	506	VDETYVPKEFNAET	1640.76	5.46182	1	4.3075	0.074231
mut	493	506	VDETYVPKEFNAET	1640.76	5.43853	10	6.24191	0.013885
mut	493	506	VDETYVPKEFNAET	1640.76	5.44187	60	6.90703	0.075575
mut	493	506	VDETYVPKEFNAET	1640.76	5.44717	480	6.9392	0.081885
mut	493	506	VDETYVPKEFNAET	1640.76	5.48663	1440	6.95181	0.048569
mut	493	506	VDETYVPKEFNAET	1640.76	5.52751	MAX	6.8916	0.015141
wt	493	506	VDETYVPKEFNAET	1640.76	5.39274	0	0	0
wt	493	506	VDETYVPKEFNAET	1640.76	5.47186	0.25	3.14124	0.049344
wt	493	506	VDETYVPKEFNAET	1640.76	5.45762	1	4.49734	0.060877
wt	493	506	VDETYVPKEFNAET	1640.76	5.44066	10	6.49037	0.048179
wt	493	506	VDETYVPKEFNAET	1640.76	5.44407	60	6.92807	0.05561
wt	493	506	VDETYVPKEFNAET	1640.76	5.45172	480	6.94738	0.026765
wt	493	506	VDETYVPKEFNAET	1640.76	5.48888	1440	6.92118	0.030694
wt	493	506	VDETYVPKEFNAET	1640.76	5.52763	MAX	6.88984	0.031448
mut	496	506	TYVPKEFNAET	1297.62	4.98504	0	0	0
mut	496	506	TYVPKEFNAET	1297.62	5.07473	0.25	2.77318	0.044428
mut	496	506	TYVPKEFNAET	1297.62	5.06815	1	3.69015	0.040124
mut	496	506	TYVPKEFNAET	1297.62	5.04579	10	5.08552	0.045108
mut	496	506	TYVPKEFNAET	1297.62	5.05264	60	5.42838	0.008272
mut	496	506	TYVPKEFNAET	1297.62	5.05061	480	5.36675	0.015573
mut	496	506	TYVPKEFNAET	1297.62	5.08542	1440	5.32694	0.047697
mut	496	506	TYVPKEFNAET	1297.62	5.12571	MAX	5.25505	0.008028
wt	496	506	TYVPKEFNAET	1297.62	4.98504	0	0	0
wt	496	506	TYVPKEFNAET	1297.62	5.07883	0.25	2.92302	0.04531
wt	496	506	TYVPKEFNAET	1297.62	5.0651	1	3.87467	0.061867
wt	496	506	TYVPKEFNAET	1297.62	5.04578	10	5.26319	0.012178
wt	496	506	TYVPKEFNAET	1297.62	5.04503	60	5.42592	0.017135
wt	496	506	TYVPKEFNAET	1297.62	5.05647	480	5.36113	0.035844
wt	496	506	TYVPKEFNAET	1297.62	5.0899	1440	5.34805	0.029378
wt	496	506	TYVPKEFNAET	1297.62	5.12852	MAX	5.237	0.036273
mut	507	515	FTFHADICT	1053.46	6.10865	0	0	0
mut	507	515	FTFHADICT	1053.46	6.19338	0.25	1.11185	0.018914
mut	507	515	FTFHADICT	1053.46	6.18829	1	1.72478	0.026701
mut	507	515	FTFHADICT	1053.46	6.16604	10	3.08856	0.05298
mut	507	515	FTFHADICT	1053.46	6.17868	60	3.67363	0.024429
mut	507	515	FTFHADICT	1053.46	6.17407	480	3.99192	0.015274
mut	507	515	FTFHADICT	1053.46	6.21859	1440	3.97569	0.00603
mut	507	515	FTFHADICT	1053.46	6.2722	MAX	4.02135	0.017219
wt	507	515	FTFHADICT	1053.46	6.10865	0	0	0
wt	507	515	FTFHADICT	1053.46	6.20201	0.25	1.10571	0.004665
wt	507	515	FTFHADICT	1053.46	6.18229	1	1.73982	0.045282
wt	507	515	FTFHADICT	1053.46	6.1726	10	3.0794	0.010144
wt	507	515	FTFHADICT	1053.46	6.1719	60	3.75115	0.040339
wt	507	515	FTFHADICT	1053.46	6.17874	480	4.00469	0.045511
wt	507	515	FTFHADICT	1053.46	6.22762	1440	4.02744	0.035414
wt	507	515	FTFHADICT	1053.46	6.27782	MAX	3.95932	0.041079
mut	510	529	HADICTLSEKERQIKKQTAL	2311.23	4.67591	0	0	0
mut	510	529	HADICTLSEKERQIKKQTAL	2311.23	4.70617	0.25	1.34473	0.092147
mut	510	529	HADICTLSEKERQIKKQTAL	2311.23	4.69325	1	2.12326	0.056266
mut	510	529	HADICTLSEKERQIKKQTAL	2311.23	4.68353	10	3.61573	0.070202
mut	510	529	HADICTLSEKERQIKKQTAL	2311.23	4.67941	60	5.30344	0.170261
mut	510	529	HADICTLSEKERQIKKQTAL	2311.23	4.6721	480	7.98089	0.08532
mut	510	529	HADICTLSEKERQIKKQTAL	2311.23	4.69569	1440	8.66911	0.012121
mut	510	529	HADICTLSEKERQIKKQTAL	2311.23	4.76806	MAX	11.6941	0.018384
wt	510	529	HADICTLSEKERQIKKQTAL	2311.23	4.67591	0	0	0
wt	510	529	HADICTLSEKERQIKKQTAL	2311.23	4.71466	0.25	1.41566	0.010073
wt	510	529	HADICTLSEKERQIKKQTAL	2311.23	4.69615	1	2.20658	0.007314
wt	510	529	HADICTLSEKERQIKKQTAL	2311.23	4.67959	10	3.87503	0.09852
wt	510	529	HADICTLSEKERQIKKQTAL	2311.23	4.6709	60	5.44959	0.194049
wt	510	529	HADICTLSEKERQIKKQTAL	2311.23	4.67208	480	8.04273	0.114484
wt	510	529	HADICTLSEKERQIKKQTAL	2311.23	4.70543	1440	8.8368	0.074315
wt	510	529	HADICTLSEKERQIKKQTAL	2311.23	4.76741	MAX	11.792	0.026554
mut	516	529	LSEKERQIKKQTAL	1670.97	3.44464	0	0	0
mut	516	529	LSEKERQIKKQTAL	1670.97	3.572	0.25	0.840096	0.007256
mut	516	529	LSEKERQIKKQTAL	1670.97	3.5527	1	1.02214	0.048956
mut	516	529	LSEKERQIKKQTAL	1670.97	3.53057	10	1.2578	0.011134
mut	516	529	LSEKERQIKKQTAL	1670.97	3.53212	60	2.1072	0.073967
mut	516	529	LSEKERQIKKQTAL	1670.97	3.5218	480	4.08632	0.007455
mut	516	529	LSEKERQIKKQTAL	1670.97	3.53977	1440	5.10401	0.02546
mut	516	529	LSEKERQIKKQTAL	1670.97	3.64339	MAX	7.51574	0.053329
wt	516	529	LSEKERQIKKQTAL	1670.97	3.44464	0	0	0
wt	516	529	LSEKERQIKKQTAL	1670.97	3.58259	0.25	0.876646	0.027659
wt	516	529	LSEKERQIKKQTAL	1670.97	3.56002	1	1.04284	0.011437
wt	516	529	LSEKERQIKKQTAL	1670.97	3.52735	10	1.26593	0.031609
wt	516	529	LSEKERQIKKQTAL	1670.97	3.52054	60	2.21516	0.066138
wt	516	529	LSEKERQIKKQTAL	1670.97	3.52047	480	4.13335	0.042958
wt	516	529	LSEKERQIKKQTAL	1670.97	3.55399	1440	5.13182	0.014474
wt	516	529	LSEKERQIKKQTAL	1670.97	3.63905	MAX	7.60053	0.09882
mut	517	529	SEKERQIKKQTAL	1557.88	3.44352	0	0	0
mut	517	529	SEKERQIKKQTAL	1557.88	3.57166	0.25	0.641605	0.021223
mut	517	529	SEKERQIKKQTAL	1557.88	3.55208	1	0.779518	0.00651
mut	517	529	SEKERQIKKQTAL	1557.88	3.53599	10	1.0265	0.027663
mut	517	529	SEKERQIKKQTAL	1557.88	3.5344	60	1.83856	0.043957
mut	517	529	SEKERQIKKQTAL	1557.88	3.5272	480	3.71638	0.095947
mut	517	529	SEKERQIKKQTAL	1557.88	3.54099	1440	4.58564	0.024653
mut	517	529	SEKERQIKKQTAL	1557.88	3.64092	MAX	7.17262	0.10723
wt	517	529	SEKERQIKKQTAL	1557.88	3.44352	0	0	0
wt	517	529	SEKERQIKKQTAL	1557.88	3.58156	0.25	0.650375	0.012827
wt	517	529	SEKERQIKKQTAL	1557.88	3.56192	1	0.81795	0.006239
wt	517	529	SEKERQIKKQTAL	1557.88	3.53092	10	1.01544	0.010977
wt	517	529	SEKERQIKKQTAL	1557.88	3.52793	60	1.94658	0.078222
wt	517	529	SEKERQIKKQTAL	1557.88	3.53462	480	3.80509	0.024128
wt	517	529	SEKERQIKKQTAL	1557.88	3.55521	1440	4.65209	0.01714
wt	517	529	SEKERQIKKQTAL	1557.88	3.63982	MAX	7.10929	0.036945
mut	530	544	VELVKHKPKATKEQL	1747.04	3.21161	0	0	0
mut	530	544	VELVKHKPKATKEQL	1747.04	3.32097	0.25	1.34995	0.028181
mut	530	544	VELVKHKPKATKEQL	1747.04	3.30537	1	1.75546	0.042158
mut	530	544	VELVKHKPKATKEQL	1747.04	3.2832	10	2.39203	0.016767
mut	530	544	VELVKHKPKATKEQL	1747.04	3.28701	60	3.20132	0.035226
mut	530	544	VELVKHKPKATKEQL	1747.04	3.29299	480	4.05649	0.006913
mut	530	544	VELVKHKPKATKEQL	1747.04	3.30033	1440	4.46648	0.083685
mut	530	544	VELVKHKPKATKEQL	1747.04	3.41674	MAX	6.46432	0.058419
wt	530	544	VELVKHKPKATKEQL	1747.04	3.21161	0	0	0
wt	530	544	VELVKHKPKATKEQL	1747.04	3.32951	0.25	1.38789	0.007115
wt	530	544	VELVKHKPKATKEQL	1747.04	3.30729	1	1.80275	0.028675
wt	530	544	VELVKHKPKATKEQL	1747.04	3.28192	10	2.60442	0.085767
wt	530	544	VELVKHKPKATKEQL	1747.04	3.27643	60	3.58221	0.028959
wt	530	544	VELVKHKPKATKEQL	1747.04	3.29546	480	4.36736	0.036857
wt	530	544	VELVKHKPKATKEQL	1747.04	3.31192	1440	4.67531	0.023117
wt	530	544	VELVKHKPKATKEQL	1747.04	3.41484	MAX	6.45263	0.035368
mut	530	546	VELVKHKPKATKEQLKA	1946.17	2.92207	0	0	0
mut	530	546	VELVKHKPKATKEQLKA	1946.17	3.0296	0.25	1.04293	0.062596
mut	530	546	VELVKHKPKATKEQLKA	1946.17	3.01041	1	1.41969	0.074231
mut	530	546	VELVKHKPKATKEQLKA	1946.17	2.99648	10	2.13921	0.05401
mut	530	546	VELVKHKPKATKEQLKA	1946.17	2.99884	60	3.07509	0.015159
mut	530	546	VELVKHKPKATKEQLKA	1946.17	2.99568	480	4.4024	0.084802
mut	530	546	VELVKHKPKATKEQLKA	1946.17	3.00414	1440	5.07331	0.126848
mut	530	546	VELVKHKPKATKEQLKA	1946.17	3.10857	MAX	7.3972	0.030908
wt	530	546	VELVKHKPKATKEQLKA	1946.17	2.92207	0	0	0
wt	530	546	VELVKHKPKATKEQLKA	1946.17	3.04357	0.25	1.05174	0.019194
wt	530	546	VELVKHKPKATKEQLKA	1946.17	3.01293	1	1.45587	0.102038
wt	530	546	VELVKHKPKATKEQLKA	1946.17	2.99556	10	2.35768	0.033602
wt	530	546	VELVKHKPKATKEQLKA	1946.17	2.98865	60	3.36193	0.038419
wt	530	546	VELVKHKPKATKEQLKA	1946.17	3.00342	480	4.58592	0.044811
wt	530	546	VELVKHKPKATKEQLKA	1946.17	3.01869	1440	5.26937	0.052029
wt	530	546	VELVKHKPKATKEQLKA	1946.17	3.10394	MAX	7.41219	0.03286
mut	531	546	ELVKHKPKATKEQLKA	1847.1	2.92149	0	0	0
mut	531	546	ELVKHKPKATKEQLKA	1847.1	3.03092	0.25	1.16601	0.010565
mut	531	546	ELVKHKPKATKEQLKA	1847.1	3.0126	1	1.5231	0.024731
mut	531	546	ELVKHKPKATKEQLKA	1847.1	2.99985	10	2.13172	0.016366
mut	531	546	ELVKHKPKATKEQLKA	1847.1	3.00809	60	3.38551	0.091162
mut	531	546	ELVKHKPKATKEQLKA	1847.1	2.99375	480	4.66748	0.117995
mut	531	546	ELVKHKPKATKEQLKA	1847.1	3.00756	1440	5.14848	0.137867
mut	531	546	ELVKHKPKATKEQLKA	1847.1	3.11134	MAX	7.08807	0.033856
wt	531	546	ELVKHKPKATKEQLKA	1847.1	2.92149	0	0	0
wt	531	546	ELVKHKPKATKEQLKA	1847.1	3.04663	0.25	1.17678	0.018783
wt	531	546	ELVKHKPKATKEQLKA	1847.1	3.0137	1	1.56999	0.012855
wt	531	546	ELVKHKPKATKEQLKA	1847.1	2.99627	10	2.42536	0.053836
wt	531	546	ELVKHKPKATKEQLKA	1847.1	2.99116	60	3.83281	0.053619
wt	531	546	ELVKHKPKATKEQLKA	1847.1	2.99119	480	4.94422	0.013013
wt	531	546	ELVKHKPKATKEQLKA	1847.1	3.02028	1440	5.53807	0.02077
wt	531	546	ELVKHKPKATKEQLKA	1847.1	3.10538	MAX	7.02946	0.019346
mut	530	548	VELVKHKPKATKEQLKAVM	2176.28	3.72897	0	0	0
mut	530	548	VELVKHKPKATKEQLKAVM	2176.28	3.8117	0.25	1.05691	0.037694
mut	530	548	VELVKHKPKATKEQLKAVM	2176.28	3.80116	1	1.48171	0.054853
mut	530	548	VELVKHKPKATKEQLKAVM	2176.28	3.7825	10	2.35048	0.037049
mut	530	548	VELVKHKPKATKEQLKAVM	2176.28	3.78751	60	3.7223	0.072069
mut	530	548	VELVKHKPKATKEQLKAVM	2176.28	3.78688	480	5.62434	0.069583
mut	530	548	VELVKHKPKATKEQLKAVM	2176.28	3.79422	1440	6.58215	0.17741
mut	530	548	VELVKHKPKATKEQLKAVM	2176.28	3.74248	MAX	11.2959	0.05226
wt	530	548	VELVKHKPKATKEQLKAVM	2176.28	3.67607	0	0	0
wt	530	548	VELVKHKPKATKEQLKAVM	2176.28	3.81746	0.25	1.03412	0.011051
wt	530	548	VELVKHKPKATKEQLKAVM	2176.28	3.79819	1	1.47478	0.090874
wt	530	548	VELVKHKPKATKEQLKAVM	2176.28	3.78222	10	2.57503	0.032474
wt	530	548	VELVKHKPKATKEQLKAVM	2176.28	3.77611	60	4.13151	0.063105
wt	530	548	VELVKHKPKATKEQLKAVM	2176.28	3.77971	480	5.92044	0.054449
wt	530	548	VELVKHKPKATKEQLKAVM	2176.28	3.80148	1440	6.95373	0.052665
wt	530	548	VELVKHKPKATKEQLKAVM	2176.28	3.73638	MAX	11.3294	0.034028
mut	530	550	VELVKHKPKATKEQLKAVMDD	2406.33	3.89413	0	0	0
mut	530	550	VELVKHKPKATKEQLKAVMDD	2406.33	3.93845	0.25	1.06354	0.058442
mut	530	550	VELVKHKPKATKEQLKAVMDD	2406.33	3.92596	1	1.54182	0.069762
mut	530	550	VELVKHKPKATKEQLKAVMDD	2406.33	3.90472	10	2.5902	0.019509
mut	530	550	VELVKHKPKATKEQLKAVMDD	2406.33	3.91109	60	4.15431	0.107691
mut	530	550	VELVKHKPKATKEQLKAVMDD	2406.33	3.9131	480	6.45558	0.118587
mut	530	550	VELVKHKPKATKEQLKAVMDD	2406.33	3.91979	1440	7.58219	0.199111
mut	530	550	VELVKHKPKATKEQLKAVMDD	2406.33	4.01898	MAX	10.6875	0.05334
wt	530	550	VELVKHKPKATKEQLKAVMDD	2406.33	3.8128	0	0	0
wt	530	550	VELVKHKPKATKEQLKAVMDD	2406.33	3.94358	0.25	1.13214	0.023012
wt	530	550	VELVKHKPKATKEQLKAVMDD	2406.33	3.92516	1	1.63154	0.088991
wt	530	550	VELVKHKPKATKEQLKAVMDD	2406.33	3.90924	10	2.98111	0.073472
wt	530	550	VELVKHKPKATKEQLKAVMDD	2406.33	3.90035	60	4.8159	0.066182
wt	530	550	VELVKHKPKATKEQLKAVMDD	2406.33	3.89927	480	6.93367	0.059714
wt	530	550	VELVKHKPKATKEQLKAVMDD	2406.33	3.92653	1440	8.15039	0.059254
wt	530	550	VELVKHKPKATKEQLKAVMDD	2406.33	4.01173	MAX	10.7352	0.042035
mut	554	567	FVEKCCKADDKETC	1617.68	3.49666	0	0	0
mut	554	567	FVEKCCKADDKETC	1617.68	3.59682	0.25	1.11842	0.008784
mut	554	567	FVEKCCKADDKETC	1617.68	3.5846	1	1.56857	0.081418
mut	554	567	FVEKCCKADDKETC	1617.68	3.57291	10	2.15873	0.064824
mut	554	567	FVEKCCKADDKETC	1617.68	3.56917	60	2.73355	0.045695
mut	554	567	FVEKCCKADDKETC	1617.68	3.56778	480	3.9152	0.013129
mut	554	567	FVEKCCKADDKETC	1617.68	3.5843	1440	4.42601	0.059628
mut	554	567	FVEKCCKADDKETC	1617.68	3.65657	MAX	4.90966	0.076549
wt	554	567	FVEKCCKADDKETC	1617.68	3.49666	0	0	0
wt	554	567	FVEKCCKADDKETC	1617.68	3.61228	0.25	1.12319	0.090993
wt	554	567	FVEKCCKADDKETC	1617.68	3.59115	1	1.55018	0.060222
wt	554	567	FVEKCCKADDKETC	1617.68	3.5674	10	2.23265	0.066167
wt	554	567	FVEKCCKADDKETC	1617.68	3.57265	60	2.73644	0.083058
wt	554	567	FVEKCCKADDKETC	1617.68	3.57438	480	4.05148	0.09451
wt	554	567	FVEKCCKADDKETC	1617.68	3.59473	1440	4.51707	0.08167
wt	554	567	FVEKCCKADDKETC	1617.68	3.65286	MAX	4.89206	0.033732
mut	568	577	FAEEGKKLVA	1090.6	4.23637	0	0	0
mut	568	577	FAEEGKKLVA	1090.6	4.32938	0.25	0.421884	0.032142
mut	568	577	FAEEGKKLVA	1090.6	4.31848	1	0.557035	0.043373
mut	568	577	FAEEGKKLVA	1090.6	4.29901	10	1.47546	0.076738
mut	568	577	FAEEGKKLVA	1090.6	4.3037	60	2.39851	0.093997
mut	568	577	FAEEGKKLVA	1090.6	4.29917	480	4.48425	0.017909
mut	568	577	FAEEGKKLVA	1090.6	4.32041	1440	4.9678	0.013942
mut	568	577	FAEEGKKLVA	1090.6	4.39596	MAX	4.91792	0.021182
wt	568	577	FAEEGKKLVA	1090.6	4.23637	0	0	0
wt	568	577	FAEEGKKLVA	1090.6	4.33678	0.25	0.403637	0.03537
wt	568	577	FAEEGKKLVA	1090.6	4.31839	1	0.578739	0.033076
wt	568	577	FAEEGKKLVA	1090.6	4.29881	10	1.62101	0.058625
wt	568	577	FAEEGKKLVA	1090.6	4.29405	60	2.52745	0.039329
wt	568	577	FAEEGKKLVA	1090.6	4.29693	480	4.5649	0.044032
wt	568	577	FAEEGKKLVA	1090.6	4.32904	1440	4.97215	0.017397
wt	568	577	FAEEGKKLVA	1090.6	4.39309	MAX	4.96131	0.06424
mut	569	577	AEEGKKLVA	943.534	3.3069	0	0	0
mut	569	577	AEEGKKLVA	943.534	3.39364	0.25	0.251804	0.010114
mut	569	577	AEEGKKLVA	943.534	3.3817	1	0.438422	0.0166
mut	569	577	AEEGKKLVA	943.534	3.36517	10	1.47526	0.00326
mut	569	577	AEEGKKLVA	943.534	3.34852	60	2.38679	0.064663
mut	569	577	AEEGKKLVA	943.534	3.35348	480	4.00802	0.029019
mut	569	577	AEEGKKLVA	943.534	3.36935	1440	4.27038	0.034897
mut	569	577	AEEGKKLVA	943.534	3.44787	MAX	4.21247	0.011047
wt	569	577	AEEGKKLVA	943.534	3.3069	0	0	0
wt	569	577	AEEGKKLVA	943.534	3.41012	0.25	0.270333	0.007432
wt	569	577	AEEGKKLVA	943.534	3.38133	1	0.472116	0.029877
wt	569	577	AEEGKKLVA	943.534	3.35872	10	1.55653	0.033136
wt	569	577	AEEGKKLVA	943.534	3.35146	60	2.50068	0.054526
wt	569	577	AEEGKKLVA	943.534	3.35377	480	4.07702	0.038565
wt	569	577	AEEGKKLVA	943.534	3.37977	1440	4.31163	0.014011
wt	569	577	AEEGKKLVA	943.534	3.44372	MAX	4.24163	0.031693
mut	568	580	FAEEGKKLVAASQ	1376.73	4.13871	0	0	0
mut	568	580	FAEEGKKLVAASQ	1376.73	4.24028	0.25	0.39188	0.023558
mut	568	580	FAEEGKKLVAASQ	1376.73	4.22179	1	0.581748	0.027038
mut	568	580	FAEEGKKLVAASQ	1376.73	4.19832	10	2.8453	0.022313
mut	568	580	FAEEGKKLVAASQ	1376.73	4.20108	60	4.72709	0.022437
mut	568	580	FAEEGKKLVAASQ	1376.73	4.1867	480	6.87704	0.086082
mut	568	580	FAEEGKKLVAASQ	1376.73	4.21049	1440	7.28715	0.028208
mut	568	580	FAEEGKKLVAASQ	1376.73	4.26631	MAX	7.2328	0.085073
wt	568	580	FAEEGKKLVAASQ	1376.73	4.13871	0	0	0
wt	568	580	FAEEGKKLVAASQ	1376.73	4.24465	0.25	0.321621	0.037525
wt	568	580	FAEEGKKLVAASQ	1376.73	4.2268	1	0.65389	0.011632
wt	568	580	FAEEGKKLVAASQ	1376.73	4.20113	10	2.90044	0.070984
wt	568	580	FAEEGKKLVAASQ	1376.73	4.19244	60	4.86375	0.098824
wt	568	580	FAEEGKKLVAASQ	1376.73	4.1848	480	6.83222	0.095905
wt	568	580	FAEEGKKLVAASQ	1376.73	4.2157	1440	7.30439	0.039165
wt	568	580	FAEEGKKLVAASQ	1376.73	4.2623	MAX	7.33292	0.053176
mut	578	584	ASQAALG	616.318	3.70858	0	0	0
mut	578	584	ASQAALG	616.318	3.7301	0.25	0.6304	0.0181
mut	578	584	ASQAALG	616.318	3.71742	1	1.1647	0.0739
mut	578	584	ASQAALG	616.318	3.69592	10	2.9115	0.0252
mut	578	584	ASQAALG	616.318	3.68838	60	3.4397	0.0342
mut	578	584	ASQAALG	616.318	3.69085	480	3.4463	0.0188
mut	578	584	ASQAALG	616.318	3.71089	1440	3.4478	0.0253
mut	578	584	ASQAALG	616.318	3.74041	MAX	3.4043	0.019
wt	578	585	ASQAALGL	729.402	5.79226	0	0	0
wt	578	585	ASQAALGL	729.402	5.80304	0.25	0.701582	0.031171
wt	578	585	ASQAALGL	729.402	5.78623	1	1.47557	0.074027
wt	578	585	ASQAALGL	729.402	5.77298	10	3.89868	0.037839
wt	578	585	ASQAALGL	729.402	5.77666	60	4.20332	0.01898
wt	578	585	ASQAALGL	729.402	5.77603	480	4.20798	0.024522
wt	578	585	ASQAALGL	729.402	5.82308	1440	4.2028	0.008444
wt	578	585	ASQAALGL	729.402	5.84955	MAX	4.16099	0.00035
