# Supplementary material for: Recommendations for performing, interpreting and reporting hydrogen deuterium exchange mass spectrometry (HDX-MS) experiments
Source: Nat Methods. 2019 Jun 27;16(7):595–602. doi: 10.1038/s41592-019-0459-y (PMC6614034; doi:10.1038/s41592-019-0459-y)
Supplement: Supplementary file 3 — HDX data table. Example 2 of data output for kinetics experiments, to be used as a template. [file 41592_2019_459_MOESM3_ESM.xlsx]

## Sheet: HDX Data Table (Table S3)
					Uptake - WILDTYPE (D)						Uptake - MUTANT (D)						Uptake - Control Sample (D)	Uptake error (SD) - WILDTYPE (D)						Uptake error (SD) - MUTANT (D)						Uptake error (SD) - Control Sample (D)		SUPPLEMENTARY TABLE 3: HDX DATA TABLE. EXAMPLE 2 OF DATA OUTPUT FOR KINETICS EXPERIMENTS, TO BE USED AS A TEMPLATE
Start	End	Sequence	Peptide mass (Da)	Retention time (min)	0.25 min	1 min	10 min	60 min	480 min	1440 min	0.25 min	1 min	10 min	60 min	480 min	1440 min	MAX	0.25 min	1 min	10 min	60 min	480 min	1440 min	0.25 min	1 min	10 min	60 min	480 min	1440 min	MAX
1	18	DAHKSEVAHRFKDLGEEN	2080.99	4.09131	1.72772	2.08182	2.45646	2.6145	3.49016	4.32758	1.71668	2.11658	2.484	2.60962	3.48464	4.42168	6.50098	0.04643	0.111312	0.014444	0.030046	0.043281	0.04549	0.038406	0.043263	0.021325	0.025194	0.029572	0.141013	0.037958
1	24	DAHKSEVAHRFKDLGEENFKALVL	2752.43	6.05855	1.06924	1.42526	1.59065	1.75649	2.50159	3.17544	1.0517	1.50486	1.55724	1.83423	2.46106	3.20624	11.4623	0.063075	0.106257	0.12778	0.108248	0.215154	0.144125	0.01969	0.033339	0.059317	0.082277	0.075991	0.094784	0.045071
25	48	IAFAQYLQQCPFEDHVKLVNEVTE	2820.38	7.33833	0.904318	1.30117	3.02482	4.88666	7.13124	8.32133	0.929984	1.29965	2.98647	5.0046	7.18626	8.38708	13.8379	0.043042	0.008931	0.029795	0.082213	0.020119	0.027579	0.014062	0.029413	0.080896	0.020549	0.066899	0.035299	0.077626
31	42	LQQCPFEDHVKL	1455.72	5.98169	1.20708	1.3986	2.43947	3.15764	3.99146	4.24253	1.22616	1.43792	2.44966	3.2085	3.99771	4.23586	4.47416	0.025302	0.029936	0.026299	0.01597	0.022353	0.024442	0.012685	0.019684	0.033196	0.035554	0.023446	0.040817	0.024497
49	57	FAKTCVADE	982.443	4.11039	0.220994	0.33669	0.685443	1.07225	1.52909	1.64119	0.21727	0.315335	0.707687	1.07483	1.51532	1.59644	3.69523	0.028351	0.014805	0.023825	0.057663	0.012647	0.021502	0.009406	0.043555	0.024132	0.015223	0.068366	0.008509	0.072111
49	76	FAKTCVADESAENCDKSLHTLFGDKLCT	3045.39	6.59264	1.83133	2.46223	4.3808	6.6198	9.10252	10.1218	1.78212	2.63911	4.50973	6.50938	9.08226	10.1579	14.708	0.095492	0.071883	0.286935	0.030085	0.083486	0.034307	0.040792	0.099112	0.070075	0.111088	0.053134	0.02416	0.15835
80	87	LRETYGEM	997.454	5.00065	2.44778	2.98579	3.26688	3.21257	3.23012	3.27641	2.51808	3.06637	3.25892	3.25723	3.21347	3.26282	3.23066	0.004481	0.029738	0.028235	0.03364	0.023974	0.011863	0.034867	0.003009	0.017301	0.015242	0.032259	0.006369	0.026721
88	102	ADCCAKQEPERNECF	1741.69	4.96335	1.23836	1.79246	3.53299	4.68219	5.78937	6.2697	1.23699	1.79843	3.47803	4.64196	5.85897	6.24167	6.28556	0.051107	0.038217	0.147862	0.131469	0.073507	0.064755	0.059195	0.091005	0.118421	0.05908	0.126838	0.06331	0.035675
102	115	FLQHKDDNPNLPRL	1705.89	5.25101	1.73384	2.23326	3.00596	3.12419	3.33618	3.39585	1.70727	2.30619	2.96152	3.14869	3.35536	3.39411	3.44476	0.011973	0.032311	0.071902	0.099152	0.026776	0.03553	0.016044	0.035719	0.035499	0.079648	0.040008	0.013114	0.012521
103	115	LQHKDDNPNLPRL	1558.82	4.97644	1.8638	2.41859	3.11999	3.21441	3.20486	3.22792	1.81088	2.48395	3.09938	3.18738	3.1777	3.2069	3.13896	0.045855	0.011943	0.022209	0.024424	0.025508	0.016774	0.010644	0.123897	0.038428	0.021555	0.033787	0.022013	0.018285
103	121	LQHKDDNPNLPRLVRPEVD	2254.18	4.84466	2.55573	3.80588	5.24765	5.36238	5.36853	5.4484	2.454	3.87976	5.23407	5.41234	5.49136	5.38297	6.18871	0.152522	0.032868	0.107564	0.072788	0.039953	0.049146	0.157662	0.098163	0.071895	0.029055	0.069005	0.052216	0.098508
128	134	HDNEETF	890.341	4.71732	0.633633	1.04234	1.60029	1.79585	2.19522	2.25382	0.617764	1.03421	1.62503	1.76565	2.17764	2.21153	2.28149	0.01611	0.02702	0.023423	0.007298	0.036511	0.005031	0.002715	0.015051	0.00816	0.011367	0.029406	0.019102	0.09066
135	141	LKKYLYE	955.538	4.70817	0.047604	0.091656	0.056589	0.102291	0.237224	0.386407	0.050577	0.072468	0.043209	0.07928	0.219493	0.456876	3.16326	0.011136	0.011769	0.019023	0.025209	0.012885	0.016946	0.004257	0.016958	0.023163	0.027829	0.012791	0.058367	0.155001
142	149	IARRHPYF	1058.58	4.64328	0.231959	0.372917	1.02981	1.31503	1.49846	1.60765	0.243397	0.375278	1.03653	1.2958	1.49532	1.62409	2.43035	0.096768	0.094102	0.046026	0.05403	0.060077	0.053833	0.093846	0.075317	0.042713	0.068732	0.05415	0.056155	0.058648
142	151	IARRHPYFYA	1292.68	5.03315	0.171446	0.478357	1.64476	2.40322	2.67607	2.78732	0.163829	0.488512	1.75383	2.43577	2.69801	2.83526	3.61429	0.031107	0.047263	0.084587	0.02927	0.027872	0.05273	0.005608	0.017982	0.033232	0.003674	0.031506	0.016194	0.067085
142	155	IARRHPYFYAPELL	1744.94	6.65249	0.402629	0.705708	2.0046	3.09165	4.26507	4.84153	0.366772	0.685224	2.04599	3.17079	4.34784	4.85994	5.71369	0.009215	0.016318	0.086485	0.028124	0.019312	0.015535	0.055902	0.017577	0.063493	0.026581	0.052664	0.035869	0.029471
156	165	FFAKRYKAAF	1247.68	5.11657	0.052185	0.098562	0.183709	0.838104	1.72366	2.12281	0.054276	0.045107	0.201779	0.79655	1.7118	2.23191	5.26249	0.003642	0.022982	0.043766	0.098952	0.054008	0.01822	0.016201	0.00475	0.028747	0.030801	0.03004	0.13718	0.014063
166	178	TECCQAADKAACL	1325.54	5.17801	2.41204	3.05366	4.11911	4.777	5.55006	6.06765	2.35931	3.11657	4.14275	4.73628	5.53122	6.10161	6.03598	0.050941	0.050088	0.065177	0.005639	0.090467	0.026571	0.047901	0.107632	0.103774	0.047865	0.050824	0.056796	0.107622
183	200	DELRDEGKASSAKQRLKC	2033.03	3.56238	0.713671	0.783852	1.57499	4.85518	7.90932	8.28494	0.677796	0.758534	1.69708	4.82651	7.9164	8.28824	9.30311	0.052034	0.007462	0.034416	0.072542	0.047009	0.031121	0.030949	0.043257	0.111674	0.028298	0.058738	0.053767	0.138712
185	200	LRDEGKASSAKQRLKC	1788.96	3.03485	0.566124	0.641244	1.49122	3.94074	6.52574	7.0158	0.540208	0.620162	1.54347	3.91537	6.4852	7.03554	7.43898	0.013951	0.04783	0.102945	0.089369	0.050637	0.016429	0.006276	0.053997	0.032656	0.017157	0.045681	0.045415	0.064467
201	210	ASLQKFGERA	1105.59	4.34187	1.43787	1.79195	3.66836	4.96092	5.07917	5.08784	1.43227	1.79426	3.69573	4.99835	5.10395	5.0357	5.25581	0.019188	0.023836	0.11946	0.037394	0.041164	0.05211	0.044619	0.024203	0.034199	0.042408	0.049813	0.020412	0.01761
201	219	ASLQKFGERAFKAWAVARL	2148.2	6.76581	1.29415	1.70297	3.41038	5.25249	5.64788	6.51732	1.28348	1.72237	3.42494	5.23376	5.81563	6.57466	12.7494	0.030739	0.019473	0.087726	0.034948	0.078232	0.124338	0.05737	0.011171	0.092041	0.027719	0.100399	0.080308	0.145712
211	219	FKAWAVARL	1060.62	6.3567	0.151474	0.152607	0.150209	0.175668	0.279199	0.398988	0.152174	0.141723	0.142721	0.1634	0.287069	0.411185	5.54139	0.005529	0.01197	0.0062	0.015596	0.024453	0.014115	0.022658	0.012504	0.013473	0.009933	0.02346	0.048289	0.01764
216	228	VARLSQRFPKAEF	1547.86	5.33407	0.393876	0.520442	0.943322	1.16071	1.49487	1.5042	0.384967	0.523025	0.991656	1.14555	1.47375	1.49029	6.25941	0.052931	0.023908	0.036251	0.027755	0.028478	0.028181	0.009465	0.043592	0.064256	0.025037	0.038519	0.003971	0.035935
220	228	SQRFPKAEF	1108.57	5.2035	0.521655	0.64027	1.02223	1.26008	1.53442	1.56643	0.506107	0.619171	1.03523	1.24765	1.53693	1.54217	3.86338	0.006828	0.016201	0.010425	0.008591	0.019215	0.00796	0.035989	0.016313	0.00729	0.015626	0.008561	0.005062	0.036402
229	251	AEVSKLVTDLTKVHTECCHGDLL	2510.25	6.88522	0.242623	0.317314	0.56112	1.20848	3.49559	4.0064	0.185745	0.197892	0.651304	1.35111	3.54812	3.94294	ND	0.038931	0.155512	0.037387	0.180485	0.102825	0.030312	0.004699	0.016565	0.151819	0.116299	0.140536	0.096061	ND
229	252	AEVSKLVTDLTKVHTECCHGDLLE	2639.29	6.61592	0.40333	0.459592	0.675797	1.48981	2.25805	3.99309	0.369595	0.388522	0.709824	1.33829	2.39429	3.95893	ND	0.094321	0.065235	0.085271	0.144772	0.067319	0.075175	0.021507	0.002437	0.133205	0.214095	0.059457	0.042729	ND
235	250	VTDLTKVHTECCHGDL	1769.81	5.00149	0.305925	0.384764	0.781323	1.50916	2.51642	3.01251	0.325106	0.384575	0.798859	1.45408	2.37614	3.06147	5.42465	0.031848	0.017541	0.01063	0.206888	0.108283	0.041395	0.02264	0.015834	0.043503	0.060166	0.150444	0.240096	0.019076
235	252	VTDLTKVHTECCHGDLLE	2011.93	5.43483	0.436842	0.507106	0.993482	2.009	3.26603	3.84082	0.417569	0.487384	0.987722	1.9476	3.25019	3.91475	6.17471	0.017287	0.039135	0.065403	0.19454	0.089708	0.085897	0.030444	0.037113	0.050035	0.127797	0.108107	0.223756	0.175368
253	260	CADDRADL	877.36	4.24407	0.238727	0.240241	0.232357	0.267389	0.334964	0.455766	0.22953	0.213806	0.265732	0.264312	0.305432	0.490778	2.44178	0.006846	0.064037	0.071317	0.029613	0.015539	0.072965	0.002086	0.032128	0.017434	0.013117	0.02944	0.055865	0.030178
254	260	ADDRADL	774.351	4.11009	0.093113	0.085969	0.087844	0.088342	0.146438	0.262433	0.080942	0.089809	0.052903	0.075478	0.122046	0.29233	2.06736	0.009465	0.029826	0.072537	0.040677	0.051304	0.007371	0.015693	0.007983	0.012535	0.01683	0.06311	0.033304	0.052897
267	277	NQDSISSKLKE	1247.64	4.08	0.787362	1.12403	1.67986	2.26816	3.41217	3.73396	0.790074	1.11803	1.73675	2.15158	3.30829	3.84376	ND	0.054329	0.085955	0.080704	0.082518	0.060281	0.08907	0.03688	0.015376	0.010153	0.080939	0.039339	0.021576	ND
267	284	NQDSISSKLKECCEKPLL	2034.01	6.28226	2.13819	3.82024	4.91792	6.55971	7.52403	7.51307	2.10789	3.88575	5.01536	6.46518	7.45699	7.62562	ND	0.033998	0.065924	0.058361	0.136827	0.05171	0.061217	0.074238	0.106904	0.051303	0.037678	0.078702	0.051352	ND
293	302	VENDEMPADL	1131.48	5.95937	1.01589	1.60095	3.16018	3.30298	3.31918	3.36666	1.01059	1.64031	3.12876	3.27487	3.35789	3.33122	ND	0.008297	0.024705	0.024821	0.050941	0.052101	0.010274	0.007978	0.013944	0.008972	0.019377	0.039756	0.025428	ND
309	318	FVESKDVCKN	1167.56	3.54427	1.09136	1.32011	2.35925	3.08798	3.9371	3.96766	1.06725	1.32676	2.34424	3.05326	3.95181	3.9376	4.0461	0.143262	0.142448	0.138266	0.139599	0.166378	0.149047	0.141072	0.138925	0.132094	0.145217	0.179367	0.146137	0.146464
309	326	FVESKDVCKNYAEAKDVF	2091	5.6098	1.43088	1.92156	3.38988	5.30322	7.75223	7.88941	1.40512	1.91292	3.36716	5.25675	7.76451	7.88258	9.82046	0.021426	0.060079	0.044588	0.069645	0.025122	0.018255	0.024958	0.033161	0.01308	0.020133	0.001119	0.049655	0.015837
331	342	LYEYARRHPDYS	1568.74	4.09351	0.149548	0.144693	0.228175	0.595804	1.06881	1.29601	0.155688	0.149819	0.296157	0.587622	1.04083	1.31855	4.91603	0.003549	0.010694	0.025222	0.022498	0.043572	0.026275	0.019971	0.033603	0.060719	0.024509	0.035153	0.011773	0.068832
332	342	YEYARRHPDYS	1455.65	3.60414	0.340197	0.32455	0.399049	0.709733	1.10731	1.27876	0.320694	0.311674	0.414518	0.715499	1.06523	1.28853	4.10222	0.012809	0.027496	0.013313	0.013851	0.024073	0.025077	0.022658	0.025651	0.00848	0.025675	0.020094	0.00562	0.025005
334	341	YARRHPDY	1076.52	3.21369	0.203509	0.215309	0.175275	0.259655	0.505002	0.666501	0.169625	0.205385	0.203536	0.212473	0.501185	0.70003	2.05909	0.013905	0.005551	0.035303	0.025423	0.003099	0.022904	0.017612	0.006631	0.009583	0.049702	0.004375	0.023305	0.012818
334	342	YARRHPDYS	1163.55	2.83056	0.341621	0.342533	0.407077	0.674469	1.01134	1.24068	0.317588	0.328579	0.407379	0.670531	0.966397	1.22465	2.66771	0.012709	0.019176	0.020456	0.026882	0.020082	0.008776	0.025312	0.049274	0.011627	0.015859	0.010863	0.032137	0.013176
334	345	YARRHPDYSVVL	1474.77	5.29955	0.078871	0.222306	0.830293	1.67244	2.5808	3.02422	0.103831	0.192467	0.83884	1.65997	2.64632	3.02228	4.74951	0.012596	0.008036	0.018576	0.048964	0.048647	0.040266	0.006556	0.021094	0.033256	0.021983	0.029803	0.033073	0.060361
346	352	LLRLAKT	813.544	4.31908	-0.038693	-0.032892	-0.038596	-0.017113	0.018758	0.056544	-0.028184	-0.005484	-0.015637	-0.007648	-0.002211	0.069904	3.59581	0.01504	0.02098	0.009975	0.021753	0.029693	0.023493	0.010017	0.032745	0.004418	0.022245	0.019633	0.019269	0.008493
346	357	LLRLAKTYETTL	1420.83	5.72821	0.145882	0.160777	0.131407	0.182719	0.196261	0.313111	0.113987	0.155575	0.107339	0.15301	0.225203	0.291179	7.30562	0.003934	0.007913	0.017525	0.034895	0.040174	0.027276	0.015577	0.015951	0.028599	0.00139	0.03611	0.007011	0.054354
350	357	AKTYETTL	925.476	4.84761	0.105936	0.095818	0.081261	0.115889	0.150424	0.231112	0.099525	0.104003	0.114683	0.096777	0.12973	0.192698	4.06356	0.093883	0.093044	0.092581	0.096005	0.093563	0.09439	0.093901	0.099042	0.093249	0.0949	0.093757	0.095269	0.102631
363	370	AADPHECY	904.339	4.18956	0.707798	0.90809	1.34587	1.65772	1.98182	2.05232	0.691164	0.877995	1.32711	1.64489	2.00134	2.02318	1.99253	0.005248	0.021857	0.041556	0.030086	0.019799	0.031132	0.019083	0.041873	0.051968	0.050853	0.016609	0.009178	0.046243
371	387	AKVFDEFKPLVEEPQNL	2002.04	6.48084	0.549867	0.84124	2.00204	3.62585	5.43738	6.53064	0.577551	0.803862	2.05402	3.64061	5.46151	6.47422	8.09495	0.036953	0.034896	0.047112	0.039358	0.041721	0.031596	0.025044	0.063237	0.074779	0.118838	0.125357	0.074012	0.126498
378	387	KPLVEEPQNL	1165.63	5.20854	0.446295	0.594968	1.5743	2.23752	2.85292	3.36573	0.421678	0.612715	1.59584	2.24104	2.86171	3.35547	4.46974	0.009867	0.010248	0.026341	0.019786	0.01584	0.031091	0.014229	0.008769	0.026393	0.024508	0.053037	0.049869	0.006821
395	401	FEQLGEY	884.392	6.12685	0.464729	0.689998	0.970527	1.06669	1.81358	2.32064	0.424451	0.715415	0.931529	1.11539	1.77851	2.28946	2.74312	0.038902	0.018571	0.033148	0.008296	0.032539	0.004746	0.009785	0.015069	0.05039	0.01389	0.004699	0.027272	0.041079
395	408	FEQLGEYKFQNALL	1698.86	7.34425	0.665874	0.926358	1.36599	1.88105	2.95534	4.02615	0.600065	0.874495	1.31124	1.86331	2.90527	3.89292	7.61554	0.01682	0.030322	0.01182	0.045447	0.039099	0.061432	0.013739	0.014671	0.028028	0.0257	0.028647	0.057597	0.0263
408	420	LVRYTKKVPQVST	1517.89	3.85366	1.3423	1.5702	1.8439	2.157	2.7222	3.2191	1.3269	1.5598	1.8681	2.1342	2.6673	3.0565	6.2134	0.0078	0.0724	0.017	0.0183	0.0433	0.0924	0.0341	0.0722	0.0268	0.014	0.0395	0.1333	0.017
409	420	VRYTKKVPQVST	1404.81	3.55	1.2287	1.48213	1.71268	2.01639	2.51561	3.01343	1.18904	1.44036	1.74069	1.97841	2.5102	2.86551	5.84355	0.019695	0.066995	0.025119	0.029107	0.068492	0.064184	0.019501	0.017359	0.009326	0.022453	0.039515	0.127383	0.026186
409	423	VRYTKKVPQVSTPTL	1715.99	4.76018	1.44713	1.84365	2.48647	2.96397	3.55902	4.10168	1.43714	1.81101	2.47863	2.9395	3.52766	3.94217	7.66713	0.038061	0.02132	0.026168	0.034236	0.061657	0.086628	0.01177	0.000854	0.00914	0.016424	0.061778	0.138894	0.0453
424	450	VEVSRNLGKVGSKCCKHPEAKRMPCAE	2955.47	3.7775	1.88369	2.30403	4.56161	6.19121	8.10883	8.56657	1.8403	2.22543	4.59024	6.11016	8.02514	8.55937	11.5938	0.046333	0.132271	0.082865	0.058128	0.050047	0.058344	0.036316	0.015741	0.070074	0.050575	0.032619	0.048624	0.04751
424	453	VEVSRNLGKVGSKCCKHPEAKRMPCAEDYL	3346.64	4.92532	1.71673	2.17111	5.31053	7.27837	8.7456	10.3223	1.6556	2.08579	5.36553	7.393	8.89577	10.3153	13.4384	0.044795	0.081827	0.016807	0.103489	0.230337	0.035199	0.081143	0.061957	0.039148	0.062535	0.024879	0.08853	0.030035
454	460	SVVLNQL	771.449	6.05185	0.115371	0.121084	0.238723	0.777337	1.9063	2.70262	0.104806	0.108967	0.229271	0.794518	1.95055	2.74915	3.89495	0.005993	0.001305	0.01953	0.03718	0.043842	0.062279	0.006897	0.008808	0.022508	0.083842	0.058199	0.003586	0.038754
461	478	CVLHEKTPVSDRVTKCCT	2017.97	4.19223	1.69943	2.31708	4.27162	5.8246	7.24249	7.31789	1.72733	2.33609	4.17094	5.76783	7.21553	7.2992	7.71935	0.007335	0.035297	0.033339	0.08851	0.058337	0.031852	0.034602	0.030451	0.112686	0.066269	0.04975	0.032095	0.07878
461	488	CVLHEKTPVSDRVTKCCTESLVNRRPCF	3219.58	5.54582	3.12095	4.48546	8.01316	10.4886	12.506	12.9106	3.12043	4.47805	7.94092	10.4374	12.5596	12.8424	13.8673	0.069362	0.067305	0.127763	0.05625	0.016153	0.063074	0.117969	0.05893	0.05383	0.129895	0.069627	0.064059	0.129203
464	476	HEKTPVSDRVTKC	1498.76	3.12048	1.277	1.72766	3.19877	3.76538	5.16659	5.17339	1.29573	1.65923	3.14324	3.75267	5.18035	5.17836	5.23647	0.010385	0.09063	0.025634	0.018674	0.033035	0.020464	0.026123	0.031023	0.008865	0.076007	0.017923	0.040536	0.02741
479	488	ESLVNRRPCF	1219.61	5.40723	1.28478	1.96163	2.92215	3.73881	3.94627	4.03248	1.24121	1.93334	2.90002	3.77712	3.96457	4.00785	4.14839	0.023779	0.012346	0.029414	0.054199	0.021167	0.00688	0.01856	0.066211	0.032318	0.090666	0.028608	0.03041	0.045581
492	502	EVDETYVPKEF	1354.63	5.95757	1.60775	2.29106	3.83662	4.37825	4.41691	4.48081	1.56356	2.21069	3.77843	4.451	4.43985	4.4445	4.5342	0.028326	0.044573	0.042228	0.033127	0.025425	0.006603	0.048706	0.050791	0.024944	0.04906	0.039906	0.031384	0.0281
492	506	EVDETYVPKEFNAET	1769.8	5.56061	3.3657	4.70595	6.74309	7.25139	7.30439	7.30706	3.19382	4.52396	6.6101	7.31894	7.29443	7.29718	7.274	0.023481	0.055143	0.012781	0.033381	0.041418	0.010161	0.024835	0.006882	0.037555	0.008738	0.027223	0.031783	0.0198
493	506	VDETYVPKEFNAET	1640.76	5.46164	3.14124	4.49734	6.49037	6.92807	6.94738	6.92118	2.99618	4.3075	6.24191	6.90703	6.9392	6.95181	6.88984	0.049344	0.060877	0.048179	0.05561	0.026765	0.030694	0.038575	0.074231	0.013885	0.075575	0.081885	0.048569	0.031448
496	506	TYVPKEFNAET	1297.62	5.06411	2.92302	3.87467	5.26319	5.42592	5.36113	5.34805	2.77318	3.69015	5.08552	5.42838	5.36675	5.32694	5.237	0.04531	0.061867	0.012178	0.017135	0.035844	0.029378	0.044428	0.040124	0.045108	0.008272	0.015573	0.047697	0.036273
507	515	FTFHADICT	1053.46	6.19222	1.10571	1.73982	3.0794	3.75115	4.00469	4.02744	1.11185	1.72478	3.08856	3.67363	3.99192	3.97569	3.95932	0.004665	0.045282	0.010144	0.040339	0.045511	0.035414	0.018914	0.026701	0.05298	0.024429	0.015274	0.00603	0.041079
510	529	HADICTLSEKERQIKKQTAL	2311.23	4.69684	1.41566	2.20658	3.87503	5.44959	8.04273	8.8368	1.34473	2.12326	3.61573	5.30344	7.98089	8.66911	11.792	0.010073	0.007314	0.09852	0.194049	0.114484	0.074315	0.092147	0.056266	0.070202	0.170261	0.08532	0.012121	0.026554
516	529	LSEKERQIKKQTAL	1670.97	3.54215	0.876646	1.04284	1.26593	2.21516	4.13335	5.13182	0.840096	1.02214	1.2578	2.1072	4.08632	5.10401	7.60053	0.027659	0.011437	0.031609	0.066138	0.042958	0.014474	0.007256	0.048956	0.011134	0.073967	0.007455	0.02546	0.09882
517	529	SEKERQIKKQTAL	1557.88	3.54391	0.650375	0.81795	1.01544	1.94658	3.80509	4.65209	0.641605	0.779518	1.0265	1.83856	3.71638	4.58564	7.10929	0.012827	0.006239	0.010977	0.078222	0.024128	0.01714	0.021223	0.00651	0.027663	0.043957	0.095947	0.024653	0.036945
530	544	VELVKHKPKATKEQL	1747.04	3.30278	1.38789	1.80275	2.60442	3.58221	4.36736	4.67531	1.34995	1.75546	2.39203	3.20132	4.05649	4.46648	6.45263	0.007115	0.028675	0.085767	0.028959	0.036857	0.023117	0.028181	0.042158	0.016767	0.035226	0.006913	0.083685	0.035368
530	546	VELVKHKPKATKEQLKA	1946.17	3.00874	1.05174	1.45587	2.35768	3.36193	4.58592	5.26937	1.04293	1.41969	2.13921	3.07509	4.4024	5.07331	7.41219	0.019194	0.102038	0.033602	0.038419	0.044811	0.052029	0.062596	0.074231	0.05401	0.015159	0.084802	0.126848	0.03286
530	548	VELVKHKPKATKEQLKAVM	2176.28	3.7773	1.03412	1.47478	2.57503	4.13151	5.92044	6.95373	1.05691	1.48171	2.35048	3.7223	5.62434	6.58215	9.6395	0.011051	0.090874	0.032474	0.063105	0.054449	0.052665	0.037694	0.054853	0.037049	0.072069	0.069583	0.17741	0.0209
530	550	VELVKHKPKATKEQLKAVMDD	2406.33	3.92194	1.1034	1.6027	2.9523	4.7871	6.9049	8.1216	1.0688	1.5471	2.5955	4.1596	6.4608	7.5875	10.7064	0.023	0.089	0.0735	0.0662	0.0597	0.0593	0.0572	0.0687	0.0155	0.107	0.118	0.1988	0.042
531	546	ELVKHKPKATKEQLKA	1847.1	3.01	1.17678	1.56999	2.39533	3.7098	4.94422	5.53807	1.16601	1.5231	2.13172	3.38551	4.66748	5.14848	7.02946	0.018783	0.012855	0.015	0.0417	0.013013	0.02077	0.010565	0.024731	0.016366	0.091162	0.117995	0.137867	0.019346
554	567	FVEKCCKADDKETC	1617.68	5.97134	1.12319	1.55018	2.23265	2.73644	4.05148	4.51707	1.11842	1.56857	2.15873	2.73355	3.9152	4.42601	4.89206	0.090993	0.060222	0.066167	0.083058	0.09451	0.08167	0.008784	0.081418	0.064824	0.045695	0.013129	0.059628	0.033732
568	577	FAEEGKKLVA	1090.6	5.89263	0.403637	0.578739	1.62101	2.52745	4.5649	4.97215	0.421884	0.557035	1.47546	2.39851	4.48425	4.9678	4.96131	0.03537	0.033076	0.058625	0.039329	0.044032	0.017397	0.032142	0.043373	0.076738	0.093997	0.017909	0.013942	0.06424
568	580	FAEEGKKLVAASQ	1376.73	3.5812	0.321621	0.65389	2.90044	4.86375	6.83222	7.30439	0.39188	0.581748	2.8453	4.72709	6.87704	7.28715	7.33292	0.037525	0.011632	0.070984	0.098824	0.095905	0.039165	0.023558	0.027038	0.022313	0.022437	0.086082	0.028208	0.053176
569	577	AEEGKKLVA	943.534	4.31362	0.270333	0.472116	1.55653	2.50068	4.07702	4.31163	0.251804	0.438422	1.47526	2.38679	4.00802	4.27038	4.24163	0.007432	0.029877	0.033136	0.054526	0.038565	0.014011	0.010114	0.0166	0.00326	0.064663	0.029019	0.034897	0.031693
578	585	ASQAALGL	729.402	5.80008	0.701582	1.47557	3.89868	4.20332	4.20798	4.2028							4.16099	0.031171	0.074027	0.037839	0.01898	0.024522	0.008444							0.00035
578	584	ASQAALG	616.318	3.71057							0.630374	1.16473	2.91152	3.43968	3.44628	3.44775	3.21877							0.018076	0.073884	0.025171	0.034203	0.018778	0.025273	0.019149
